# Supplementary material for: SiLRL1, a bHLH transcription factor from foxtail millet, promotes carotenoid accumulation and improves drought tolerance
Source: BMC Plant Biol. 2025 Dec 6;26:62. doi: 10.1186/s12870-025-07825-8 (PMC12797406; doi:10.1186/s12870-025-07825-8)
Supplement: Supplementary file 3 — Supplementary Material 3. Table S1: Functional annotation of 185 SibHLH genes. [file 12870_2025_7825_MOESM3_ESM.xls]

## Sheet: 185Si
Supplemental Table S1. Functional annotation of 185 SibHLH genes
ID in xiaomi	Gene Name	ID in Yugu1	Acronym	Description	Function	Role (Regulation of)
Si1g02400.1	SibHLH094a	Seita.1G013200.1		PREDICTED: transcription factor SPEECHLESS-like [Setaria italica]
Si1g03690.1	SibHLH162	Seita.1G026900.1		PREDICTED: uncharacterized protein LOC101774908 [Setaria italica]			SF165 - OS02G0230500 PROTEIN
Si1g04430.1	SibHLH041a	Seita.1G034600.1		PREDICTED: putative transcription factor bHLH041-like [Setaria italica]			SF13 - OS02G0221100 PROTEIN
Si1g11400.1	SibHLH021a	Seita.1G110100	AMS	PREDICTED: transcription factor ABORTED MICROSPORES-like [Setaria italica]	Development	Anther development	SF11 - TRANSCRIPTION FACTOR ABORTED MICROSPORES
Si1g12170.1	SibHLH105a	Seita.1G118500.1	ILR3	PREDICTED: transcription factor ILR3-like [Setaria italica]	Abiotic stress response	Iron homeostasis	SF15 - BHLH TRANSCRIPTION FACTOR
Si1g15150.1	SibHLH121b	Seita.1G147000.1	URI	PREDICTED: transcription factor bHLH121-like [Setaria italica]	Abiotic stress response	Root hairs growth	SF3 - TRANSCRIPTION FACTOR BHLH121
Si1g16250.1	SibHLH035a	Seita.1G155800.1		PREDICTED: transcription factor bHLH35-like isoform X1 [Setaria italica]			SF103 - BHLH DOMAIN-CONTAINING PROTEIN
Si1g19580.1	SibHLH095a	Seita.1G188200.1	ZOU/RGE1	PREDICTED: transcription factor bHLH95-like [Setaria italica]	Development	Endorsperm development - Embryo epidermal development	SF8 - TRANSCRIPTION FACTOR BHLH95
Si1g19590.1	SibHLH095b	Seita.1G188300.1	ZOU/RGE1	PREDICTED: transcription factor bHLH95-like [Setaria italica]	Development	Endorsperm development - Embryo epidermal development	SF8 - TRANSCRIPTION FACTOR BHLH95
Si1g19610.1	SibHLH095c	Seita.1G188600.1	ZOU/RGE1	PREDICTED: transcription factor bHLH95-like [Setaria italica]	Development	Endorsperm development - Embryo epidermal development	SF8 - TRANSCRIPTION FACTOR BHLH95
Si1g20740	SiLRL1	Seita.1G200500.1		PREDICTED: uncharacterized protein LOC101783147 isoform X2 [Setaria italica]			SF389 - OS02G0564700 PROTEIN
Si1g23180.1	SibHLH128a	Seita.1G223700	AKS2	PREDICTED: transcription factor bHLH128-like [Setaria italica]	Abiotic stress response	Stomatal aperure - Potassium uptake	SF177 - TRANSCRIPTION FACTOR BHLH129
Si1g27470.1	SibHLH153	Seita.1G268300.1		PREDICTED: uncharacterized protein DDB_G0271670-like [Setaria italica]			SF385 - OS02G0671300 PROTEIN
Si1g27570.1	SibHLH155	Seita.1G269500.1	LL2/LHL2	PREDICTED: transcription factor bHLH155-like [Setaria italica]	Development	Cell proliferation	SF2 - TRANSCRIPTION FACTOR BHLH157
Si1g28440.1	SibHLH096c	Seita.1G279300		PREDICTED: transcription factor bHLH96-like [Setaria italica]			SF78 - OS02G0691500 PROTEIN
Si1g28740.1	SibHLH135e	Seita.1G319800.1		PREDICTED: transcription factor bHLH135-like [Setaria italica]	Development	Cell proliferation and differentiation; (BR-dependent)	SF7 - TRANSCRIPTION FACTOR ILI5
Si1g30300.1	SibHLH046a	Seita.1G303900	BIM1	PREDICTED: transcription factor BIM1-like isoform X2 [Setaria italica]	Abiotic stress response	Shade avoidance	SF4 - OS02G0726700 PROTEIN
Si1g31310.1	SibHLH086	Seita.1G293000.1	RSL1	PREDICTED: putative transcription factor bHLH086-like [Setaria italica]	Development	Root hairs growth	SF62 - BHLH DOMAIN-CONTAINING PROTEIN
Si1g31330.1	SibHLH059b	Seita.1G292900.1	UNE12/PFB1	PREDICTED: transcription factor UNE12-like [Setaria italica]	Development	Lateral root initiation	SF62 - BHLH DOMAIN-CONTAINING PROTEIN
Si1g31650.1	SibHLH063	Seita.1G289600.1	CIB1	PREDICTED: transcription factor bHLH63-like isoform X2 [Setaria italica]	Development	Flowering (CRY2-depdendent)	SF319 - OS02G0705500 PROTEIN
Si1g32090.1	SibHLH091a	Seita.1G285400		PREDICTED: transcription factor bHLH91-like [Setaria italica]	Development	Anther development	SF1 - TRANSCRIPTION FACTOR BHLH91
Si1g33120.1	SibHLH096d	Seita.1G327200		PREDICTED: transcription factor bHLH96-like [Setaria italica]			SF62 - BHLH TRANSCRIPTION FACTOR
Si1g35350.1	SibHLH066a	Seita.1G350600.1	LRL1/DROP1	PREDICTED: transcription factor bHLH66-like [Setaria italica]	Development	Root hair development; Sperm cell development	SF397 - BHLH DOMAIN-CONTAINING PROTEIN
Si1g35900.1	SibHLH024	Seita.1G357200.1	SPT	PREDICTED: transcription factor SPATULA-like [Setaria italica]	Development	Flower development; Fruit dehiscence
Si2g03880.1	SibHLH009b	Seita.2G029600.1	PIF4	PREDICTED: transcription factor PIF4-like [Setaria italica]	Development	Photomorphogenesis - Shade avoidance	SF26 - OS07G0143200 PROTEIN
Si2g06470.1	SibHLH059c	Seita.2G057800.1	UNE12/PFB1	PREDICTED: transcription factor UNE12-like [Setaria italica]	Development	Lateral root initiation	SF396 - TRANSCRIPTION FACTOR UNE12 ISOFORM X1
Si2g07810.1	SibHLH079b	Seita.2G071300.1		PREDICTED: transcription factor bHLH79-like [Setaria italica]			SF440 - TRANSCRIPTION FACTOR BHLH094
Si2g08810.1	SibHLH042	Seita.2G081900.1		PREDICTED: transcription factor TT8-like [Setaria italica]	Development - Specialized metabolism	Trichome & root hair development - Flavonoid & mucilage biosynthesis	SF4 - TRANSCRIPTION FACTOR TT8
Si2g20900.1	SibHLH030b	Seita.2G202100.1	T5L1	PREDICTED: transcription factor bHLH30-like [Setaria italica]	Development	Vasculature development	SF4 - OS09G0410700 PROTEIN
Si2g21330.1	SibHLH066b	Seita.2G205900.1	LRL1/DROP1	PREDICTED: glycine, alanine and asparagine-rich protein-like [Setaria italica]	Development	Root hair development; Sperm cell development	SF356 - TRANSCRIPTION FACTOR LRL1
Si2g23490.1	SibHLH069a	Seita.2G228700.1	LRL2/DROP2	PREDICTED: transcription factor bHLH69-like [Setaria italica]	Development	Root hair development; Sperm cell development	SF61 - TRANSCRIPTION FACTOR HEC3
Si2g24130.1	SibHLH030c	Seita.2G235400.1	T5L1	PREDICTED: transcription factor bHLH30-like [Setaria italica]	Development	Vasculature development	SF16 - BHLH DOMAIN-CONTAINING PROTEIN
Si2g24390.1	SibHLH096e	Seita.2G238000.1		PREDICTED: transcription factor bHLH96-like [Setaria italica]			SF100 - OS09G0468700 PROTEIN
Si2g24700.1	SibHLH049b	Seita.2G241500.1	CIL1/ACE1	PREDICTED: transcription factor bHLH49-like [Setaria italica]	Development	Cell elongation	SF418 - BHLH-TRANSCRIPTION FACTOR
Si2g24760.1	SibHLH102	Seita.2G242100.1	BIM2	PREDICTED: transcription factor BIM2-like isoform X1 [Setaria italica]	Abiotic stress response	Shade avoidance	SF190 - OS04G0110500 PROTEIN
Si2g25780.1	SibHLH130a	Seita.2G252900.1	FBH4/AKS3	PREDICTED: transcription factor bHLH130-like isoform X1 [Setaria italica]	Development	Flowering	SF379 - OS09G0487900 PROTEIN
Si2g26780.1	SibHLH049c	Seita.2G263000.1	CIL1/ACE1	PREDICTED: transcription factor bHLH49-like [Setaria italica]	Development	Cell elongation	SF315 - OS09G0501600 PROTEIN
Si2g27400.1	SibHLH137a	Seita.2G269400.1	CKG	PREDICTED: transcription factor bHLH137-like isoform X5 [Setaria italica]		Cell expension (CK-depedent)	SF302 - OS09G0510500 PROTEIN
Si2g28160.1	SibHLH006a	Seita.2G277500	MYC2	PREDICTED: transcription factor MYC2-like [Setaria italica]	Abiotic & biotic stress response - Development	JA-response	SF40 - TRANSCRIPTION FACTOR BHLH14
Si2g28170.1	SibHLH006b	Seita.2G277700.1	MYC2	PREDICTED: transcription factor MYC2-like [Setaria italica]	Abiotic & biotic stress response - Development	JA-response	SF40 - TRANSCRIPTION FACTOR BHLH14
Si2g34400.1	SibHLH105b	Seita.2G342600.1	ILR3	PREDICTED: transcription factor ILR3-like isoform X2 [Setaria italica]	Abiotic stress response	Iron homeostasis	SF1 - TRANSCRIPTION FACTOR ILR3
Si2g34740.1	SibHLH022	Seita.2G346000.1		hypothetical protein SORBIDRAFT_02g035870 [Sorghum bicolor]			SF68 - TRANSCRIPTION FACTOR UDT1
Si2g35120.1	SibHLH130b	Seita.2G349800.1	FBH4/AKS3	PREDICTED: transcription factor bHLH130-like isoform X5 [Setaria italica]	Development	Flowering	SF361 - BHLH TRANSCRIPTION FACTOR
Si2g37310.1	SibHLH085b	Seita.2G373500.1	RSL2	PREDICTED: transcription factor bHLH85-like [Setaria italica]	Development	Root hairs growth	SF375 - TRANSCRIPTION FACTOR BHLH139
Si2g39810.1	SibHLH011	Seita.2G400400		PREDICTED: lysine-specific demethylase 5B-like isoform X2 [Setaria italica]			SF6 - TRANSCRIPTION FACTOR BHLH062
Si3g06250.1	SibHLH020a	Seita.3G055600	NAI	PREDICTED: transcription factor NAI1-like [Setaria italica]	Abiotic stress response; Development	Iron homeostasis; ER body development	SF53 - BHLH DOMAIN-CONTAINING PROTEIN
Si3g06260.1	SibHLH008a	Seita.3G055700.1	PIF3	PREDICTED: transcription factor PIF3-like [Setaria italica]	Development	Photomorphogenesis	SF6 - TRANSCRIPTION FACTOR APG
Si3g08950.1	SibHLH013a	Seita.3G083900.1	JAM2	PREDICTED: transcription factor bHLH13-like [Setaria italica]	Abiotic & biotic stress response	JA-response (inhibition)	SF123 - BHLH DOMAIN-CONTAINING PROTEIN
Si3g11440.1	SibHLH020b	Seita.3G112500.1	NAI	PREDICTED: transcription factor NAI1-like [Setaria italica]	Abiotic stress response; Development	Iron homeostasis; ER body development	SF59 - BHLH DOMAIN-CONTAINING PROTEIN
Si3g11520.1	SibHLH104	Seita.3G113200.1		PREDICTED: uncharacterized protein LOC101759857 [Setaria italica]			SF8 - OS05G0199800 PROTEIN
Si3g12960.1	SibHLH097	Seita.3G128100.1	FAMA	PREDICTED: transcription factor FAMA-like [Setaria italica]	Development	Stomatal development (halt cell division)	SF6 - TRANSCRIPTION FACTOR FAMA
Si3g16180.1	SibHLH122	Seita.3G163100.1	FBH3/AKS1/CFLAP1	PREDICTED: transcription factor bHLH122-like [Setaria italica]	Development; Abiotic stress response; Development	Flowering; Stomatal aperure - Potassium uptake; Cuticle development	SF65 - TRANSCRIPTION FACTOR BHLH87
Si3g18660.1	SibHLH112a	Seita.3G189000.1	PFA4	PREDICTED: transcription factor bHLH112-like [Setaria italica]	Abiotic stress response; Development	Drought response; Lateral root initiation	SF238 - TRANSCRIPTION FACTOR BHLH103
Si3g21550.1	SibHLH105c	Seita.3G220600.1	ILR3	PREDICTED: transcription factor ILR3-like [Setaria italica]	Abiotic stress response	Iron homeostasis	SF8 - TRANSCRIPTION FACTOR ILR3-LIKE
Si3g34880.1	SibHLH084c	Seita.3G354400	RSL3	Transcription factor bHLH84 [Aegilops tauschii]	Development	Root hairs growth	SF401 - TRANSCRIPTION FACTOR BHLH133
Si3g36380.1	SibHLH084d	Seita.3G370500.1	RSL3	PREDICTED: transcription factor bHLH84-like [Setaria italica]	Development	Root hairs growth	SF408 - TRANSCRIPTION FACTOR RSL2-RELATED
Si3g36940.1	SibHLH015b	Seita.3G376900.1	PIF1/PIL5	PREDICTED: transcription factor PIF1-like [Setaria italica]	Development	Photomorphogenesis	SF24 - HELIX-LOOP-HELIX DNA-BINDING DOMAIN CONTAINING PROTEIN, EXPRESSED
Si3g36950.1	SibHLH015c	Seita.3G377000.1	PIF1/PIL5	PREDICTED: transcription factor PIF1-like [Setaria italica]	Development	Photomorphogenesis	SF24 - HELIX-LOOP-HELIX DNA-BINDING DOMAIN CONTAINING PROTEIN, EXPRESSED
Si3g36970.1	SibHLH026a	Seita.3G377300.1		hypothetical protein SORBIDRAFT_08g020300 [Sorghum bicolor]			SF24 - HELIX-LOOP-HELIX DNA-BINDING DOMAIN CONTAINING PROTEIN, EXPRESSED
Si3g36980.1	SibHLH009c	Seita.3G377400.1	PIF4	PREDICTED: transcription factor PIF4-like [Setaria italica]	Development	Photomorphogenesis - Shade avoidance	KOG4447 - Transcription factor TWIST
Si3g36990.1	SibHLH026b	Seita.3G377000.1		hypothetical protein SORBIDRAFT_08g020300 [Sorghum bicolor]			SF24 - HELIX-LOOP-HELIX DNA-BINDING DOMAIN CONTAINING PROTEIN, EXPRESSED
Si3g37640.1	SibHLH009d	Seita.3G384900.1	PIF4	PREDICTED: transcription factor PIF4-like isoform X1 [Setaria italica]	Development	Photomorphogenesis - Shade avoidance	K16189 - phytochrome-interacting factor 4 (PIF4)
Si3g39300.1	SibHLH073	Seita.3G401700	ALC	PREDICTED: transcription factor ATR2-like isoform X1 [Setaria italica]	Development	Fruit dehiscence; Flower development	SF57 - OS12G0632600 PROTEIN
Si4g01900.1	SibHLH021b	Seita.4G009800	AMS	PREDICTED: transcription factor ABORTED MICROSPORES-like isoform X1 [Setaria italica]	Development	Anther development	SF11 - TRANSCRIPTION FACTOR ABORTED MICROSPORES
Si4g01930.1	SibHLH021c	Seita.4G010200	AMS	PREDICTED: transcription factor ABORTED MICROSPORES-like isoform X1 [Setaria italica]	Development	Anther development	SF11 - TRANSCRIPTION FACTOR ABORTED MICROSPORES
Si4g04720.1	SibHLH041b	Seita.4G041700.1		PREDICTED: putative transcription factor bHLH041-like [Setaria italica]			SF215 - OS06G0193400 PROTEIN
Si4g05510.1	SibHLH066c	Seita.4G049500.1	LRL1/DROP1	PREDICTED: transcription factor bHLH66-like [Setaria italica]	Development	Root hair development; Sperm cell development	SF369 - OS06G0184000 PROTEIN
Si4g06700.1	SibHLH065	Seita.4G061500.1		putative HLH DNA-binding domain superfamily protein [Zea mays]			SF92 - STEROL REGULATORY ELEMENT-BINDING PROTEIN // TRANSCRIPTION FACTOR SPATULA
Si4g14310.1	SibHLH144b	Seita.4G154500	SACL3	PREDICTED: transcription factor bHLH144-like isoform X1 [Setaria italica]			SF18 - HELIX-LOOP-HELIX DNA-BINDING DOMAIN CONTAINING PROTEIN, EXPRESSED
Si4g15820.1	SibHLH094b	Seita.4G167700.1		PREDICTED: transcription factor SPEECHLESS-like [Setaria italica]			SF2 - OS06G0526100 PROTEIN
Si4g18410.1	SibHLH150a	Seita.5G001500.1	AIF1	PREDICTED: transcription factor bHLH150-like [Setaria italica]	Development	Cell elongation (BR-depedent)	SF51 - BHLH DOMAIN-CONTAINING PROTEIN
Si4g20710.1	SibHLH048	Seita.4G216400		PREDICTED: transcription factor bHLH48-like [Setaria italica]	Development	Hypocotyl elongation	SF112 - TRANSCRIPTION FACTOR BHLH48-RELATED
Si4g22590.1	SibHLH041c	Seita.4G235200.1		PREDICTED: putative transcription factor bHLH041-like [Setaria italica]			SF16 - OS06G0570900 PROTEIN
Si4g27050.1	SibHLH093b	Seita.4G283600.1	NFL	PREDICTED: transcription factor bHLH93-like isoform X2 [Setaria italica]	Development	Flowering (GA-dependent)	SF153 - BASIC HELIX-LOOP-HELIX PROTEIN 004
Si5g01160.1	SibHLH150b	Seita.5G001500.1	AIF1	PREDICTED: transcription factor bHLH150-like [Setaria italica]	Development	Cell elongation (BR-depedent)	SF51 - BHLH DOMAIN-CONTAINING PROTEIN
Si5g01490.1	SibHLH013b	Seita.5G004700.1	JAM2	PREDICTED: transcription factor bHLH13-like isoform X1 [Setaria italica]	Abiotic & biotic stress response	JA-response (inhibition)	SF7 - OS01G0235350 PROTEIN
Si5g01840.1	SibHLH068b	Seita.5G008200.1	PFA3	PREDICTED: transcription factor bHLH68-like isoform X1 [Setaria italica]	Abiotic stress response; Development	Drought response-Lateral root; Lateral root initiation	SF53 - TRANSCRIPTION FACTOR BHLH133-RELATED
Si5g04090.1	SibHLH091b	Seita.5G030500.1		PREDICTED: transcription factor bHLH91-like [Setaria italica]	Development	Anther development	SF2 - TRANSCRIPTION FACTOR TIP2
Si5g04440.1	SibHLH008b	Seita.5G034000	PIF3	PREDICTED: transcription factor PIF3-like isoform X6 [Setaria italica]	Development	Photomorphogenesis	SF1 - TRANSCRIPTION FACTOR PIF3
Si5g07740.1	SibHLH123a	Seita.5G069700	PFA6	PREDICTED: transcription factor bHLH123-like isoform X2 [Setaria italica]	Development	Lateral root initiation	SF56 - TRANSCRIPTION FACTOR BHLH110
Si5g07990.1	SibHLH034	Seita.5G072700.1		PREDICTED: uncharacterized protein LOC101783128 isoform X1 [Setaria italica]			PF00010 - Helix-loop-helix DNA-binding domain (HLH)
Si5g08010.1	SibHLH120	Seita.5G072900		PREDICTED: transcription factor bHLH120-like [Setaria italica]			PF00010 - Helix-loop-helix DNA-binding domain (HLH)
Si5g08020.1	SibHLH161	Seita.5G073000.1		PREDICTED: uncharacterized protein LOC101784195 [Setaria italica]			SF46 - BASIC HELIX-LOOP-HELIX DOMAIN-CONTAINING PROTEIN
Si5g08230.1	SibHLH083	Seita.5G075100.1	RHD6	PREDICTED: transcription factor bHLH83-like [Setaria italica]	Development	Root hairs growth	SF62 - BHLH DOMAIN-CONTAINING PROTEIN
Si5g10250.1	SibHLH014a	Seita.5G097900.1		PREDICTED: transcription factor bHLH14-like [Setaria italica]	Abiotic & biotic stress response	JA-response (inhibition)	SF140 - BHLH TRANSCRIPTION FACTOR
Si5g11690.1	SibHLH030d	Seita.5G113600	T5L1	PREDICTED: transcription factor bHLH30-like isoform X1 [Setaria italica]	Development	Vasculature development	SF18 - TRANSCRIPTION FACTOR BHLH51
Si5g14300.1	SibHLH041d	Seita.5G138900.1		PREDICTED: putative transcription factor bHLH041-like [Setaria italica]			SF2 - BHLH TRANSCRIPTION FACTOR
Si5g15750.1	SibHLH045	Seita.5G151800.1	MUTE	PREDICTED: transcription factor MUTE-like [Setaria italica]	Development	Stomatal development - meristemoid swicth	SF1 - TRANSCRIPTION FACTOR MUTE
Si5g15770.1	SibHLH030e	Seita.5G152000.1	T5L1	PREDICTED: transcription factor bHLH30-like [Setaria italica]	Development	Vasculature development	SF9 - OS01G0218100 PROTEIN
Si5g16450.1	SibHLH158	Seita.5G158200.1		putative HLH DNA-binding domain superfamily protein [Zea mays]			SF109 - BHLH DOMAIN-CONTAINING PROTEIN
Si5g21320.1	SibHLH087	Seita.5G204500.1		PREDICTED: transcription factor bHLH87-like [Setaria italica]			SF59 - OS01G0566800 PROTEIN
Si5g21750.1	SibHLH041e	Seita.5G208300.1		PREDICTED: putative transcription factor bHLH041-like [Setaria italica]			SF1 - TRANSCRIPTION FACTOR BHLH041-RELATED
Si5g24820.1	SibHLH144c	Seita.5G234000.1	SACL3	PREDICTED: transcription factor bHLH144-like [Setaria italica]			SF19 - OS01G0626900 PROTEIN
Si5g29380.1	SibHLH005	Seita.5G288300.1		TPA: putative HLH DNA-binding domain superfamily protein [Zea mays]			SF139 - OS01G0705700 PROTEIN
Si5g29490.1	SibHLH069b	Seita.5G289400	LRL2/DROP2	PREDICTED: transcription factor bHLH69-like isoform X1 [Setaria italica]	Development	Root hair development; Sperm cell development	SF12 - TRANSCRIPTION FACTOR BHLH87
Si5g34090.1	SibHLH092	Seita.5G336800.1		PREDICTED: transcription factor bHLH92-like [Zea mays]			SF7 - OS01G0773800 PROTEIN
Si5g34690.1	SibHLH123b	Seita.5G342800.1	PFA6	PREDICTED: transcription factor bHLH123-like isoform X2 [Setaria italica]	Development	Lateral root initiation	SF386 - BHLH DOMAIN-CONTAINING PROTEIN
Si5g37040.1	SibHLH040	Seita.5G368600.1		PREDICTED: transcription factor LAX PANICLE-like [Setaria italica]			SF2 - TRANSCRIPTION FACTOR LAX PANICLE 1
Si5g41030.1	SibHLH001	Seita.5G411500.1		PREDICTED: anthocyanin regulatory R-S protein-like [Setaria italica]			SF3 - TRANSCRIPTION FACTOR GLABRA 3
Si5g41500.1	SibHLH128b	Seita.5G416200.1	AKS2	PREDICTED: transcription factor bHLH128-like [Setaria italica]	Abiotic stress response	Stomatal aperure - Potassium uptake	SF347 - OS01G0900800 PROTEIN
Si5g42510.1	SibHLH078a	Seita.5G426500.1	CIB5	PREDICTED: transcription factor bHLH78-like isoform X2 [Setaria italica]	Development	Flowering (CRY2-depdendent)	SF184 - TRANSCRIPTION FACTOR BHLH62
Si5g43650.1	SibHLH093c	Seita.5G438300.1	NFL	PREDICTED: transcription factor bHLH93-like isoform X2 [Setaria italica]	Development	Flowering (GA-dependent)	SF129 - TRANSCRIPTION FACTOR SCREAM2
Si5g45230.1	SibHLH039	Seita.5G455700.1	ORG3	PREDICTED: transcription factor ORG3-like isoform X1 [Setaria italica]	Abiotic stress response	Iron homeostasis	SF41 - ACHAETE-SCUTE HOMOLOG 3
Si6g01770.1	SibHLH088a	Seita.6G008300.1	HEC1	PREDICTED: transcription factor HEC1-like [Setaria italica]	Development	Flower development; Stem cell control; Photomorphogenesis	SF67 - OS08G0108500 PROTEIN
Si6g04930.1	SibHLH123c	Seita.6G042600	PFA6	PREDICTED: transcription factor bHLH123-like [Setaria italica]	Development	Lateral root initiation	SF195 - BHLH DOMAIN-CONTAINING PROTEIN
Si6g06830.1	SibHLH041f	Seita.6G063700.1		PREDICTED: putative transcription factor bHLH041-like [Setaria italica]			SF215 - OS06G0193400 PROTEIN
Si6g07240.1	SibHLH105d	Seita.6G069500.1	ILR3	PREDICTED: transcription factor ILR3-like [Setaria italica]	Abiotic stress response	Iron homeostasis	SF6 - BHLH TRANSCRIPTION FACTOR
Si6g15980.1	SibHLH030f	Seita.6G157300.1	T5L1	PREDICTED: transcription factor bHLH30-like [Setaria italica]	Development	Vasculature development	SF11 - OS08G0432800 PROTEIN
Si6g16770.1	SibHLH151	Seita.6G166200.1		PREDICTED: transcription factor UPBEAT1-like [Setaria italica]			IPR036638 - Helix-loop-helix DNA-binding domain superfamily
Si6g18140.1	SibHLH088b	Seita.6G180200.1	HEC1	PREDICTED: transcription factor HEC1-like [Setaria italica]	Development	Flower development; Stem cell control; Photomorphogenesis	SF52 - OS08G0471401 PROTEIN
Si6g18610.1	SibHLH030g	Seita.6G184600.1	T5L1	PREDICTED: transcription factor bHLH30-like, partial [Setaria italica]	Development	Vasculature development	SF6 - OS09G0463900 PROTEIN
Si6g18780.1	SibHLH094c	Seita.6G186600.1		PREDICTED: transcription factor bHLH94-like [Setaria italica]			SF85 - BHLH TRANSCRIPTION FACTOR
Si6g19170.1	SibHLH049d	Seita.6G191000	CIL1/ACE1	PREDICTED: transcription factor bHLH49-like [Setaria italica]	Development	Cell elongation	SF418 - BHLH-TRANSCRIPTION FACTOR
Si6g19250.1	SibHLH046b	Seita.6G192000.1		PREDICTED: transcription factor BIM1-like [Setaria italica]	Abiotic stress response	Shade avoidance	SF15 - BHLH TRANSCRIPTION FACTOR
Si6g20420.1	SibHLH130c	Seita.6G204700	FBH4/AKS3	PREDICTED: transcription factor bHLH130-like [Setaria italica]	Development	Flowering	SF125 - TRANSCRIPTION FACTOR BHLH130
Si6g21700.1	SibHLH078b	Seita.6G217500.1	CIB5	PREDICTED: transcription factor bHLH78-like [Setaria italica]	Development	Flowering (CRY2-depdendent)	PF00010 - Helix-loop-helix DNA-binding domain (HLH)
Si6g22560.1	SibHLH137b	Seita.6G226500	CKG	PREDICTED: transcription factor bHLH137-like isoform X2 [Setaria italica]		Cell expension (CK-depedent)	SF471 - BHLH TRANSCRIPTION FACTOR
Si6g23190.1	SibHLH014b	Seita.6G233600.1		PREDICTED: transcription factor bHLH14-like [Setaria italica]	Abiotic & biotic stress response	JA-response (inhibition)	SF140 - BHLH TRANSCRIPTION FACTOR
Si6g23200.1	SibHLH006c	Seita.6G233800.1	MYC2	PREDICTED: transcription factor MYC2-like [Setaria italica]	Abiotic & biotic stress response - Development	JA-response	SF140 - BHLH TRANSCRIPTION FACTOR
Si6g23210.1	SibHLH014c	Seita.6G233900		PREDICTED: transcription factor bHLH14-like isoform X1 [Setaria italica]	Abiotic & biotic stress response	JA-response (inhibition)	SF154 - BHLH DOMAIN-CONTAINING PROTEIN
Si6g23220.1	SibHLH006d	Seita.6G234000.1	MYC2	PREDICTED: transcription factor MYC2-like [Setaria italica]	Abiotic & biotic stress response - Development	JA-response	SF140 - BHLH TRANSCRIPTION FACTOR
Si6g23230.1	SibHLH014d	Seita.6G234100.1		PREDICTED: transcription factor bHLH14-like [Setaria italica]	Abiotic & biotic stress response	JA-response (inhibition)	2.1.1.184 - 23S rRNA (adenine(2085)-N(6))-dimethyltransferase. / 23S rRNA (adenine(2085)-N(6))-dimethyltransferase
Si6g23240.1	SibHLH014e	Seita.6G234200.1		PREDICTED: transcription factor bHLH14-like [Setaria italica]	Abiotic & biotic stress response	JA-response (inhibition)	SF140 - BHLH TRANSCRIPTION FACTOR
Si6g23250.1	SibHLH006e	Seita.6G234300.1	MYC2	PREDICTED: transcription factor MYC2-like [Setaria italica]	Abiotic & biotic stress response - Development	JA-response	SF129 - BHLH TRANSCRIPTION FACTOR
Si7g06260.1	SibHLH035b	Seita.7G044900		PREDICTED: transcription factor bHLH35-like isoform X2 [Setaria italica]			SF124 - OS04G0300600 PROTEIN
Si7g06290.1	SibHLH035c	Seita.7G045100		PREDICTED: transcription factor bHLH35-like isoform X2 [Setaria italica]			SF124 - OS04G0300600 PROTEIN
Si7g06300.1	SibHLH035d	Seita.7G045200		PREDICTED: transcription factor bHLH35-like isoform X1 [Setaria italica]			SF108 - TRANSCRIPTION FACTOR BHLH6
Si7g06310.1	SibHLH035e	Seita.7G045300		PREDICTED: transcription factor bHLH35-like isoform X1 [Setaria italica]			SF108 - TRANSCRIPTION FACTOR BHLH6
Si7g07780.1	SibHLH078c	Seita.7G058600.1	CIB5	PREDICTED: transcription factor bHLH78-like [Setaria italica]	Development	Flowering (CRY2-depdendent)	SF378 - OS04G0350700 PROTEIN
Si7g08590.1	SibHLH029	Seita.7G069900.1		PREDICTED: transcription factor FER-LIKE IRON DEFICIENCY-INDUCED TRANSCRIPTION FACTOR-like [Setaria italica]			SF154 - TRANSCRIPTION FACTOR BHLH156
Si7g11400.1	SibHLH099	Seita.7G098400.1		TPA: putative HLH DNA-binding domain superfamily protein [Zea mays]			SF8 - TRANSCRIPTION FACTOR BHLH95
Si7g12250.1	SibHLH025d	Seita.7G107800		PREDICTED: transcription factor bHLH25-like [Setaria italica]	Abiotic stress response	Iron homeostasis	SF72 - BHLH DOMAIN-CONTAINING PROTEIN
Si7g15960.1	SibHLH128c	Seita.7G145100.1	AKS2	PREDICTED: transcription factor bHLH128-like, partial [Setaria italica]	Abiotic stress response	Stomatal aperure - Potassium uptake	SF360 - OS04G0489600 PROTEIN
Si7g16410.1	SibHLH133	Seita.7G149900	PFA2	PREDICTED: transcription factor bHLH133-like isoform X9 [Setaria italica]	Development	Lateral root initiation	SF237 - OS04G0493100 PROTEIN
Si7g18100.1	SibHLH025e	Seita.7G167600.1		PREDICTED: transcription factor bHLH25-like [Setaria italica]	Abiotic stress response	Iron homeostasis	SF60 - BHLH TRANSCRIPTION FACTOR
Si7g20850.1	SibHLH002	Seita.7G195400.1		PREDICTED: anthocyanin regulatory R-S protein-like [Setaria italica]			KOG3960 - Myogenic helix-loop-helix transcription factor
Si7g22870.1	SibHLH096f	Seita.7G218400.1		PREDICTED: transcription factor bHLH96-like isoform X1 [Setaria italica]			SF86 - TRANSCRIPTION FACTOR BHLH71
Si7g23290.1	SibHLH091c	Seita.7G222500.1		PREDICTED: transcription factor bHLH91-like [Setaria italica]	Development	Anther development	SF4 - TRANSCRIPTION FACTOR EAT1
Si7g24910.1	SibHLH015d	Seita.7G239800.1	PIF1/PIL5	PREDICTED: transcription factor PIF1-like [Setaria italica]	Development	Photomorphogenesis	SF65 - OS04G0618600 PROTEIN
Si7g25900.1	SibHLH112b	Seita.7G250800.1	PFA4	PREDICTED: transcription factor bHLH112-like [Setaria italica]	Abiotic stress response; Development	Drought response; Lateral root initiation	SF185 - OS04G0631600 PROTEIN
Si7g26550.1	SibHLH135f	Seita.7G258600.1	ATBS1/PRE3/TMO7/BS1	PREDICTED: transcription factor bHLH135-like [Setaria italica]	Development	Cell proliferation and differentiation; (BR-dependent)	SF25 - TRANSCRIPTION FACTOR ILI1
Si7g27540.1	SibHLH159	Seita.7G269300.1		PREDICTED: uncharacterized protein LOC101758455 [Setaria italica]			SF79 - OS05G0157400 PROTEIN
Si7g27870.1	SibHLH051	Seita.7G273100.1		PREDICTED: transcription factor bHLH51-like [Setaria italica]			SF7 - OS05G0163900 PROTEIN
Si7g29990.1	SibHLH156a	Seita.7G295600.1	LHW	PREDICTED: transcription factor LHW-like [Setaria italica]	Development	Vascular development	SF22 - EXPRESSED PROTEIN
Si8g04650.1	SibHLH156b	Seita.8G040800	LHW	PREDICTED: transcription factor LHW-like [Setaria italica]	Development	Vascular development
Si8g11750.1	SibHLH062	Seita.8G113400.1	CIB3	PREDICTED: LOW QUALITY PROTEIN: transcription factor bHLH62-like [Setaria italica]	Development	Cell elongation	SF418 - BHLH-TRANSCRIPTION FACTOR
Si8g14030.1	SibHLH116	Seita.8G135600.1	ICE1	PREDICTED: transcription factor ICE1-like [Setaria italica]	Abiotic stress response	Cold response
Si8g17900.1	SibHLH121a	Seita.8G180600.1	URI	PREDICTED: transcription factor bHLH121-like [Setaria italica]	Abiotic stress response	Root hairs growth
Si8g19810.1	SibHLH054	Seita.8G203900.1	RSL4	PREDICTED: transcription factor bHLH54-like [Setaria italica]	Development	Root hairs growth
Si9g04800.1	SibHLH106	Seita.9G041300.1	STC8/T5L3	PREDICTED: transcription factor bHLH106-like [Setaria italica]	Abiotic stress response	Salt stress tolerence
Si9g05580.1	SibHLH079a	Seita.9G049500.1		PREDICTED: transcription factor bHLH79-like [Setaria italica]
Si9g06050.1	SibHLH059a	Seita.9G054800.1	UNE12/PFB1	PREDICTED: transcription factor UNE12-like [Setaria italica]	Development	Lateral root initiation
Si9g07110.1	SibHLH009a	Seita.9G067200.1	PIF4	PREDICTED: transcription factor PIF4-like isoform X1 [Setaria italica]	Development	Photomorphogenesis - Shade avoidance
Si9g08320.1	SibHLH085a	Seita.9G080400.1	RSL2	PREDICTED: transcription factor bHLH85-like [Setaria italica]	Development	Root hairs growth
Si9g08700.1	SibHLH068a	Seita.9G084000	PFA3	PREDICTED: transcription factor bHLH68-like [Setaria italica]	Abiotic stress response; Development	Drought response-Lateral root; Lateral root initiation
Si9g09960.1	SibHLH160	Seita.9G098200		PREDICTED: uncharacterized protein LOC101753784 isoform X3 [Setaria italica]			SF6 - SPERMATOGENESIS- AND OOGENESIS-SPECIFIC BASIC HELIX-LOOP-HELIX-CONTAINING PROTEIN 1
Si9g10860.1	SibHLH049a	Seita.9G108200	CIL1/ACE1	PREDICTED: transcription factor bHLH49-like isoform X1 [Setaria italica]	Development	Cell elongation
Si9g11070.1	SibHLH018a	Seita.9G110600.1		PREDICTED: transcription factor bHLH18-like [Setaria italica]	Abiotic stress response	Iron homeostasis
Si9g14100.1	SibHLH025a	Seita.9G143800.1		PREDICTED: transcription factor bHLH25-like [Setaria italica]	Abiotic stress response	Iron homeostasis
Si9g14110.1	SibHLH018b	Seita.9G143900.1		PREDICTED: transcription factor bHLH18-like [Setaria italica]	Abiotic stress response	Iron homeostasis
Si9g14120.1	SibHLH025b	Seita.9G144000.1		PREDICTED: transcription factor bHLH25-like [Setaria italica]	Abiotic stress response	Iron homeostasis
Si9g15750.1	SibHLH015a	Seita.9G160700	PIF1/PIL5	PREDICTED: transcription factor PIF1-like isoform X3 [Setaria italica]	Development	Photomorphogenesis
Si9g16430.1	SibHLH084a	Seita.9G167900.1	RSL3	PREDICTED: transcription factor bHLH84-like [Setaria italica]	Development	Root hairs growth
Si9g25280.1	SibHLH135a	Seita.9G257900.1	ATBS1/PRE3/TMO7/BS1	PREDICTED: transcription factor bHLH135-like [Setaria italica]	Development	Cell proliferation and differentiation; (BR-dependent)
Si9g25300.1	SibHLH135b	Seita.9G257600.1	ATBS1/PRE3/TMO7/BS1	PREDICTED: transcription factor bHLH135-like [Setaria italica]	Development	Cell proliferation and differentiation; (BR-dependent)
Si9g26210.1	SibHLH096a	Seita.9G267300.1		PREDICTED: transcription factor bHLH96-like [Setaria italica]			SF60 - HELIX-LOOP-HELIX DNA-BINDING DOMAIN CONTAINING PROTEIN, EXPRESSED
Si9g29790.1	SibHLH018c	Seita.9G300700.1		PREDICTED: transcription factor bHLH18-like [Setaria italica]	Abiotic stress response	Iron homeostasis	SF59 - BHLH DOMAIN-CONTAINING PROTEIN
Si9g29800.1	SibHLH019	Seita.9G300800.1		PREDICTED: transcription factor bHLH19-like [Setaria italica]	Abiotic stress response	Iron homeostasis	SF59 - BHLH DOMAIN-CONTAINING PROTEIN
Si9g30730.1	SibHLH004	Seita.9G310400.1	MYC4	PREDICTED: transcription factor MYC4 [Zea mays]	Abiotic & biotic stress response - Development	JA-response
Si9g32410.1	SibHLH016	Seita.9G325700	PIF8/UNE10	PREDICTED: transcription factor UNE10-like isoform X1 [Setaria italica]			SF23 - TRANSCRIPTION FACTOR MEE8-RELATED
Si9g37410.1	SibHLH144a	Seita.9G378100.1	SACL3	PREDICTED: transcription factor bHLH144-like [Setaria italica]	Development	Vascular development - Xylem
Si9g37450.1	SibHLH025c	Seita.9G378600		PREDICTED: transcription factor bHLH25-like [Setaria italica]	Abiotic stress response	Iron homeostasis	SF53 - BHLH DOMAIN-CONTAINING PROTEIN
Si9g38010.1	SibHLH047	Seita.9G384500.1	PYE	PREDICTED: transcription factor bHLH47-like [Setaria italica]	Abiotic stress response	Iron homeostasis	SF3 - PROTEIN IRON-RELATED TRANSCRIPTION FACTOR 3
Si9g44050.1	SibHLH154	Seita.9G449800.1		TPA: putative HLH DNA-binding domain superfamily protein [Zea mays]			SF138 - BHLH DOMAIN-CONTAINING PROTEIN
Si9g44440.1	SibHLH030a	Seita.9G454200	T5L1	PREDICTED: transcription factor bHLH30-like [Setaria italica]	Development	Vasculature development
Si9g45890.1	SibHLH100	Seita.9G469400.1		PREDICTED: transcription factor bHLH100-like [Setaria italica]	Abiotic stress response	Iron homeostasis	SF41 - ACHAETE-SCUTE HOMOLOG 3
Si9g46920.1	SibHLH018d	Seita.9G480900.1		PREDICTED: transcription factor bHLH18-like [Setaria italica]	Abiotic stress response	Iron homeostasis	SF59 - BHLH DOMAIN-CONTAINING PROTEIN
Si9g47050.1	SibHLH074	Seita.9G482300.1	CIB4/ACE2	hypothetical protein SORBIDRAFT_01g042070 [Sorghum bicolor]	Development	Flowering (CRY2-depdendent)	SF368 - OS03G0231950 PROTEIN
Si9g48620.1	SibHLH084b	Seita.9G499300.1	RSL3	PREDICTED: transcription factor bHLH84-like [Setaria italica]	Development	Root hairs growth
Si9g49790.1	SibHLH096b	Seita.9G511700.1		PREDICTED: transcription factor bHLH96-like [Setaria italica]			SF82 - TRANSCRIPTION FACTOR BHLH96
Si9g50920.1	SibHLH135c	Seita.9G523400.1	ATBS1/PRE3/TMO7/BS1	PREDICTED: transcription factor bHLH135-like [Setaria italica]	Development	Cell proliferation and differentiation; (BR-dependent)	SF28 - TRANSCRIPTION FACTOR PRE5
Si9g50940.1	SibHLH135d	Seita.9G523600.1	ATBS1/PRE3/TMO7/BS1	PREDICTED: transcription factor bHLH135-like [Setaria italica]	Development	Cell proliferation and differentiation; (BR-dependent)	SF3 - TRANSCRIPTION FACTOR PRE3
Si9g53290.1	SibHLH093a	Seita.9G548800.1	NFL	PREDICTED: transcription factor bHLH93-like [Setaria italica]	Development	Flowering (GA-dependent)	SF61 - TRANSCRIPTION FACTOR BHLH3
Si9g53820.1	SibHLH052	Seita.9G554100.1		PREDICTED: uncharacterized protein LOC101765829 [Setaria italica]			PTHR45914 - TRANSCRIPTION FACTOR HEC3-RELATED
Si9g54510.1	SibHLH070	Seita.9G562000	MYC70	PREDICTED: transcription factor bHLH70-like isoform X4 [Setaria italica]	Abiotic stress response	Cold response (negative regulation)	SF54 - MAD-LIKE PROTEIN 1

## Sheet: 158AT-ID与name对应
ID	Name	https://www.arabidopsis.org/tools/blast/
AT1G09530	AtbHLH8
AT4G36930	AtbHLH24
AT2G20180	AtbHLH15
AT3G59060	AtbHLH65
AT4G28790	AtbHLH23
AT5G67110	AtbHLH73
AT2G24260	AtLRL1
AT4G28800	AtbHLH56
AT1G59640	AtbHLH31
AT5G58010	AtLRL3
AT3G07340	AtbHLH62
AT4G30980	AtLRL2
AT4G33880	AtbHLH85
AT1G10120	AtbHLH74
AT1G02340	AtbHLH26
AT4G02590	AtbHLH59
AT1G03040	AtbHLH7
AT5G62610	AtbHLH79
AT2G18300	AtbHLH64
AT1G25330	AtbHLH75
AT3G23690	AtbHLH77
AT1G68920	AtbHLH49
AT1G26260	AtbHLH78
AT4G36540	AtbHLH58
AT4G00050	AtbHLH16
AT5G48560	AtbHLH76
AT2G42300	AtbHLH48
AT4G34530	AtbHLH63
AT1G73830	AtbHLH50
AT5G09750	AtbHLH43
AT1G27740	AtbHLH54
AT5G67060	AtbHLH88
AT2G22750	AtbHLH18
AT2G28160	AtbHLH29
AT4G00120	AtbHLH40
AT1G35460	AtbHLH80
AT1G66470	AtbHLH83
AT3G50330	AtbHLH37
AT4G09180	AtbHLH81
AT2G22770	AtbHLH20
AT5G46760	AtbHLH5
AT5G37800	AtbHLH86
AT5G61270	AtbHLH72
AT2G46510	AtbHLH17
AT1G63650	AtbHLH2
AT3G21330	AtbHLH87
AT3G26744	AtbHLH116
AT3G62090	AtbHLH132
AT2G40200	AtbHLH51
AT1G69010	AtbHLH102
AT2G42280	AtbHLH130
AT2G43140	AtbHLH129
AT5G08130	AtbHLH46
AT1G68810	AtbHLH30
AT5G56960	AtbHLH41
AT4G17880	AtbHLH4
AT4G29930	AtbHLH27
AT1G25310	AtbHLH108
AT3G25710	AtbHLH32
AT2G46970	AtbHLH124
AT2G22760	AtbHLH19
AT1G51140	AtbHLH122
AT2G16910	AtbHLH21
AT1G01260	AtbHLH13
AT4G37850	AtbHLH25
AT1G12855	AtbHLH33
AT2G31220	AtbHLH10
AT5G57150	AtbHLH35
AT4G16430	AtbHLH3
AT5G65640	AtbHLH93
AT1G32640	AtbHLH6
AT4G00870	AtbHLH14
AT1G05805	AtbHLH128
AT3G19500	AtbHLH113
AT1G30670	AtbHLH52
AT3G20640	AtbHLH123
AT1G31050	AtbHLH111
AT4G05170	AtbHLH114
AT5G10570	AtbHLH61
AT4G09820	AtbHLH42
AT5G41315	AtbHLH1
AT4G00480	AtbHLH12
AT5G46830	AtbHLH28
AT4G21330	AtbHLH22
AT5G43650	AtbHLH92
AT3G61950	AtbHLH67
AT5G53210	AtbHLH98
AT1G72210	AtbHLH96
AT1G22490	AtbHLH94
AT1G10610	AtbHLH90
AT2G46810	AtbHLH70
AT1G61660	AtbHLH112
AT3G23210	AtbHLH34
AT5G65320	AtbHLH99
AT2G31210	AtbHLH91
AT3G24140	AtbHLH97
AT4G01460	AtbHLH57
AT5G46690	AtbHLH71
AT3G06120	AtbHLH45
AT4G14410	AtbHLH104
AT2G41130	AtbHLH106
AT3G56770	AtbHLH107
AT1G51070	AtbHLH115
AT5G54680	AtbHLH105
AT1G06170	AtbHLH89
AT4G21340	AtbHLH103
AT2G34820	AtbHLH53
AT2G14760	AtbHLH84
AT4G29100	AtbHLH68
AT3G22100	AtbHLH117
AT1G27660	AtbHLH110
AT1G68240	AtbHLH109
AT3G19860	AtbHLH121
AT4G36060	AtbHLH11
AT3G47640	AtbHLH47
AT3G56980	AtbHLH39
AT3G56970	AtbHLH38
AT5G04150	AtbHLH101
AT2G41240	AtbHLH100
AT5G51780	AtbHLH36
AT5G51790	AtbHLH120
AT4G25400	AtbHLH118
AT4G25410	AtbHLH126
AT3G57800	AtbHLH60
AT1G62975	AtbHLH125
AT1G18400	AtbHLH44
AT1G12540	AtbHLH55
AT2G43010	AtbHLH9
AT5G15160	AtbHLH134
AT1G74500	AtbHLH135
AT5G50915	AtbHLH137
AT5G43175	AtbHLH139
AT5G38860	AtbHLH141
AT5G64340	AtbHLH142
AT5G09460	AtbHLH143
AT1G29950	AtbHLH144
AT5G50010	AtbHLH145
AT4G30180	AtbHLH146
AT3G17100	AtbHLH147
AT3G06590	AtbHLH148
AT1G09250	AtbHLH149
AT3G05800	AtbHLH150
AT2G47270	AtbHLH151
AT1G22380	AtbHLH152
AT5G39860	AtbHLH136
AT2G31215	AtbHLH138
AT1G05710	AtbHLH153
AT2G31730	AtbHLH154
AT2G31280	AtbHLH155
AT2G27230	AtbHLH156
AT1G64625	AtbHLH157
AT2G43060	AtbHLH158
AT4G30410	AtbHLH159
AT1G71200	AtbHLH160
AT3G47710	AtbHLH161
AT4G28815	AtbHLH127
AT4G28811	AtbHLH119
AT4G20970	AtbHLH162
