# Supplementary material for: SiLRL1, a bHLH transcription factor from foxtail millet, promotes carotenoid accumulation and improves drought tolerance
Source: BMC Plant Biol. 2025 Dec 6;26:62. doi: 10.1186/s12870-025-07825-8 (PMC12797406; doi:10.1186/s12870-025-07825-8)
Supplement: Supplementary file 5 — Supplementary Material 5. Table S3: Conserved superfamily domain sequences of 158 AtbHLH and 185 SibHLH proteins. [file 12870_2025_7825_MOESM5_ESM.fa]

>AtbHLH8
RSAEVHNLSERRRRDRINEKMRALQELIPNCNKVDKASMLDEAIEYLKSLQLQVQIMSMASGY
>AtbHLH24
RAAEVHNLSEKRRRSRINEKMKALQSLIPNSNKTDKASMLDEAIEYLKQLQLQVQMLTMRNGI
>AtbHLH15
RAAEVHNLSERKRRDRINERMKALQELIPRCNKSDKASMLDEAIEYMKSLQLQIQMMSMGC
>AtbHLH65 
RAAEVHNLSERRRRDRINERMKALQELIPHCSRTDKASILDEAIDYLKSLQMQLQVMWMGSGM
>AtbHLH23
RAAIMHKLSERRRRQKINEMMKALQELLPRCTKTDRSSMLDDVIEYVKSLQSQIQMFSMGHVMI
>AtbHLH73
DAQFHNLSEKKRRSKINEKMKALQKLIPNSNKTDKASMLDEAIEYLKQLQLQVQTLAVMNGLG
>AtLRL1
IRARRGQATDPHSIAERLRRERIAERMKALQELVPNGNKTDKASMLDEIIDYVKFLQLQVKVLSM
>AtbHLH56
RTAEMHNLAERRRREKINEKMKTLQQLIPRCNKVESDSVSTL
>AtbHLH31
DYIHVRARRGQATDSHSLAERARREKISERMKILQDLVPGCNKVIGKALVLDEIINYIQSLQRQVEFLSMKLEAVNSRMNPGIEVF
>AtLRL3
VRARRGQATDPHSIAERLRRERIAERMKSLQELVPNTNKTDKASMLDEIIEYVRFLQLQVKVLSMSRLGGAGSVGPRLN
>AtbHLH62
DYIHVRARRGQATDSHSLAERVRREKISERMKLLQDLVPGCNKVTGKALMLDEIINYVQSLQRQVEFLSMKLSSVNTRLDFNMDAL
>AtLRL2
VRARRGQATDPHSIAERLRRERIAERMKSLQELVPNGNKTDKASMLDEIIDYVKFLQLQVKVLSM
>AtbHLH85
ATDPQSLYARKRRERINERLRILQNLVPNGTKVDISTMLEEAVHYVKFLQLQIKLLSSDDLWM
>AtbHLH74
NYIHMRARRGQATNSHSLAERVRREKISERMRLLQELVPGCNKITGKAVMLDEIINYVQSLQQQVEFLSMKLATVNPEINIDIDRI
>AtbHLH26
PSVTRKGSKRRRRDEKMSNKMRKLQQLVPNCHKTDKVSVLDKTIEYMKNLQLQLQMMSTVGVNP
>AtbHLH59
VRARRGQATDPHSIAERLRRERIAERIRALQELVPTVNKTDRAAMIDEIVDYVKFLRLQVKVLSM
>AtbHLH7
VRARRGQATDPHSIAERLRRERIAERIRSLQELVPTVNKTDRAAMIDEIVDYVKFLRLQVKVLSM
>AtbHLH79
DYIHVRARRGQATDRHSLAERARREKISEKMTALQDIIPGCNKIIGKALVLDEIINYIQSLQRQVEFLSMKLEVVNSGASTGPT
>AtbHLH64
DYIHVRARRGQATDRHSLAERARREKISKKMKYLQDIVPGCNKVTGKAGMLDEIINYVQCLQRQVEFLSMKLAVLNPELELAVEDV
>AtbHLH75
DVVHVRAKRGQATDSHSLAERVRREKINERLKCLQDLVPGCYKAMGMAVMLDVIIDYVRSLQNQIEFLSMKLSAASACYDLNSLDI
>AtbHLH77
DYIHVRARRGQATDSHSLAERARREKISERMTLLQDLVPGCNRITGKAVMLDEIINYVQSLQRQVEFLSMKLATVNPRMEFNANA
>AtbHLH49
STVRSSEQAKPNVPGSGNVSEDTQSSGGNGQKGRETSSNTKKRKRNGQKNSEAAQSHRSQQSEEEPDNNGDEKRNDEQSPNSPGKKSNSGKQQGKQSSDPPKDGYIHVRARRGQATNSHSLAERVRREKISERMKFLQDLVPGCNKVTGKAVMLDEIINYVQSLQRQVEFLSMKLATVNPQMDFNLEGL
>AtbHLH78
GYIHMRARRGQATNSHSLAERVRREKISERMKFLQDLVPGCDKVTGKAVMLDEIINYVQSLQCQIEFLSMKLSAVNPVLDFNLESL
>AtbHLH58
DYIHVRARRGEATDRHSLAERARREKISKKMKCLQDIVPGCNKVTGKAGMLDEIINYVQSLQQQVEFLSMKLSVINPELECHIDDL
>AtbHLH16
RAAAIHNQSERKRRDKINQRMKTLQKLVPNSSKTDKASMLDEVIEYLKQLQAQVSMMSRMNMP
>AtbHLH76
DYIHVRARRGQATDSHSLAERVRREKIGERMKLLQDLVPGCNKVTGKALMLDEIINYVQSLQRQVEFLSMKLSSVNDTRLDFNVDAL
>AtbHLH48
PYVHVRARRGQATDNHSLAERARREKINARMKLLQELVPGCDKIQGTALVLDEIINHVQTLQRQVEMLSMRLAAVNPRIDFNLDSI
>AtbHLH63
DYIHVRARRGQATDSHSIAERVRREKISERMKFLQDLVPGCDKITGKAGMLDEIINYVQSLQRQIEFLSMKLAIVNPRPDFDMDDI
>AtbHLH50
HVRARRGQATDSHSIAERVRRGKINERLKCLQDIVPGCYKTMGMATMLDEIINYVQSLQNQVEFLSMKLTAASSYYDFNSETD
>AtbHLH43
SDDPQSVAARHRRERISERIRILQRLVPGGTKMDTASMLDEAIRYVKFLKRQIRLLNNNTGYT
>AtbHLH54
ATDPQSLYARKRREKINERLKTLQNLVPNGTKVDISTMLEEAVHYVKFLQLQIKLLSSDDLWM
>AtbHLH88
SKDPQSVAARHRRERISERIRILQRLVPGGTKMDTASMLDEAIHYVKFLKKQVQSLEEQAVVT
>AtbHLH18
SNAQDHILAERKRREKLTQRFVALSALIPGLKKMDKASVLGDAIKHIKYLQESVKEYEEQKKEKTMESVVLVKKS
>AtbHLH29
KTDRSRTLISERRRRGRMKDKLYALRSLVPNITKMDKASIVGDAVLYVQELQSQAKKLKSDIAGLEASLNSTGGYQ
>AtbHLH40
SDDPQTVVARRRRERISEKIRILKRIVPGGAKMDTASMLDEAIRYTKFLKRQVRILQPHSQIG
>AtbHLH80
RSIAERVRRTRISDRIRRLQELVPNMDKQTNTADMLEEAVEYVKALQSQIQEL
>AtbHLH83
PKDPQSLAAKNRRERISERLKILQELVPNGTKVDLVTMLEKAISYVKFLQVQVKVLATDEFWP
>AtbHLH37
SKDPQSVAARHRRERISERIRILQRLVPGGTKMDTASMLDEAIHYVKFLKKQVQSLEEHAVV
>AtbHLH81
RSIAERVRRTRISDRIRKLQELVPNMDKQTNTADMLEEAVEYVKVLQRQIQEL
>AtbHLH20
HLLKEHVLAERKRRQKLNERLIALSALLPGLKKTDKATVLEDAIKHLKQLQERVKKLEEERVVTKKMDQSIILVK
>AtbHLH5
LQQRLQALIESAGENWTYAIFWQISHDFDSSTGDNTVILGWGDGYYKGEEDKEKKKNNTNTAEQEHRKRVIRELNSLISGGIGVSDESNDEEVTDTEWFFLVSMTQSFVNGVGLPGESFLNSRVIWLSGSGALTGSGCERAGQGQIYGLKTMVCIATQNGVVELGSSEVISQSSDLMHKV
NGREEPLNHVEAERQRREKLNQRFYSLRAVVPNVSKMDKASLLGDAISYINELKSKLQQAESDKEEIQKKLDGMSKEG
>AtbHLH86
PKDPQSLAAKNRRERISERLKVLQELVPNGTKVDLVTMLEKAIGYVKFLQVQVKVLAADEFWP
>AtbHLH72
RAAAIHNESERRRRDRINQRMRTLQKLLPTASKADKVSILDDVIEHLKQLQAQVQFMSLRANLP
>AtbHLH17
LNKKLSSLVDWPNSENFSWNYAIFWQQTMSRSGQQVLGWGDGCCREPNEEEESKVVRSYNFNNMGAEEETWQDMRKRVLQKLHRLFGGSDEDNYALSLEKVTATEIFFLASMYFFFNHGEGGPGRCYSSGKHVWLSDAVNSESDYCFRSFMAKSAGIRTIVMVPTDAGVLELGSVWSLPENIGLVKSVQALF
NGREEPLNHVEAERQRREKLNQRFYALRSVVPNISKMDKASLLGDAISYIKELQEKVKIMEDERVGTDKSLSESNTIT
>AtbHLH2
LKKQLAVSVRNIQWSYGIFWSVSASQPGVLEWGDGYYNGDIKTRKTIQAAEVKIDQLGLERSEQLRELYESLSLAESSASGSSQVTRRASAAALSPEDLTDTEWYYLVCMSFVFNIGEGIPGGALSNGEPIWLCNAETADSKVFTRSLLAKSASLQTVVCFPFLGGVLEIGTTEHIKEDMNVIQSVKTLF
EETGNHALSEKKRREKLNERFMTLRSIIPSISKIDKVSILDDTIEYLQDLQKRVQELESCRESADTETRITMMKR
>AtbHLH87
STDPQTVAARQRRERISEKIRVLQTLVPGGTKMDTASMLDEAANYLKFLRAQVKALENLRPKL
>AtbHLH116
AKNLMAERRRRKKLNDRLYMLRSVVPKISKMDRASILGDAIDYLKELLQRINDLHNELESTPPGSLPPTSSS
IHMFCGRRPGLLLATMKALDNLGLDVQQAVISCFNGFALDVFRAEQCQEGQEILPDQIKAV
>AtbHLH132
RNAEAYNSPERNQRNDINKKMRTLQNLLPNSHKDDNESMLDEAINYMTNLQLQVQMMTMGNRFV
>AtbHLH51
IEKAESLSRSHRLAEKRRRDRINSHLTALRKLVPNSDKLDKAALLATVIEQVKELKQKAAESPIFQDLPTEADEVTVQPE
TIIFKASFCCEDQPEAISEIIRVLTKLQLETIQAEIISVGGRMRINFILKDSNCNETTNIAASAKALKQSLCSAL
>AtbHLH102
SAIRSKHSVTEQRRRSKINERFQILRELIPNSEQKRDTASFLLEVIDYVQYLQEKVQKYEGSYPGWSQEPTKLTPWR
>AtbHLH130
RSIAERVRRTRISERMRKLQELVPNMDKQTNTSDMLDLAVDYIKDLQRQYKIL
>AtbHLH129
RSIAERERRTRISGKLKKLQELVPNMDKQTSYADMLDLAVEHIKGLQHQVEV
>AtbHLH46
NTPRSKHSATEQRRRSKINDRFQMLRQLIPNSDQKRDKASFLLEVIEYIQFLQEKADKYVTSYQGWNHEPAKLLNWQ
>AtbHLH30
DAKALAASKSHSEAERRRRERINNHLAKLRSILPNTTKTDKASLLAEVIQHVKELKRETSVISETNLVPTESDELTVAF
SLCCEDRSDLLPDMIKTLKAMRLKTLKAEITTVGGRVKNVLFVT
>AtbHLH41
HMISERKRREKLNESFQALRSLLPPGTKKDKASVLSIAREQLSSLQGEISKL
>AtbHLH4
LQQRLQALIEGANENWTYAVFWQSSHGFAGEDNNNNNTVLLGWGDGYYKGEEEKSRKKKSNPASAAEQEHRKRVIRELNSLISGGVGGGDEAGDEEVTDTEWFFLVSMTQSFVKGTGLPGQAFSNSDTIWLSGSNALAGSSCERARQGQIYGLQTMVCVATENGVVELGSSEIIHQSSDLVDKVDTFF
NGREEPLNHVEAERQRREKLNQRFYSLRAVVPNVSKMDKASLLGDAISYISELKSKLQKAESDKEELQKQIDVMNKEA
>AtbHLH27
SPASSKNVVSERNRRQKLNQRLFALRSVVPNISKLDKASVIKDSIDYMQELIDQEKTLEAEIRELESRSTLLENPV
>AtbHLH108
QLETLKEITPNCPQSDINAILDCVIEYTNNLRLAHYKGSQGICDDWRLFTEAGAVL
>AtbHLH32
DAKALAASKSHSEAERRRRERINTHLAKLRSILPNTTKTDKASLLAEVIQHMKELKRQTSQITDTYQVPTECDDLTVDS
SFCCQDRTDLMHDVINALKSLRLRTLKAEIATVGGRVKNILFLSREYDDEEDHDSYRRNFDGDDVEDYDEERMMNNRVSSIEEALKAVI
>AtbHLH124
RSTEVHKLYERKRRDEFNKKMRALQDLLPNCYKDDKASLLDEAIKYMRTLQLQVQMMSMGNGLI
>AtbHLH19
VLAKEHVLAERKRREKLSEKFIALSALLPGLKKADKVTILDDAISRMKQLQEQLRTLKEEKEATRQMESMILVKK
>AtbHLH122
RSIAERVRRTKISERMRKLQDLVPNMDTQTNTADMLDLAVQYIKDLQEQVKALE
>AtbHLH21
LLEKLRPLVGARAWDYCVLWRLNEDQRFVKWMGCCCGGTELIAENGTEEFSYGGCRDVMFHHPRTKSCEFLSHLPASIPLDSGIYAETLLTNQTGWLSESSEPSFMQETICTRVLIPIPGGLVELFATRHVAEDQNVVDFV
AKNLMAERRRRKKLNDRLYALRSLVPRITKLDRASILGDAINYVKELQNEAKELQDELEENSETEDGSNRPQ
>AtbHLH13
LQNKLSDLVERPNASNFSWNYAIFWQISRSKAGDLVLCWGDGYCREPKEGEKSEIVRILSMGREEETHQTMRKRVLQKLHDLFGGSEEENCALGLDRVTDTEMFLLSSMYFSFPRGEGGPGKCFASAKPVWLSDVVNSGSDYCVRSFLAKSAGIQTVVLVPTDLGVVELGSTSCLPESEDSILSIRSLF
NGRAEALNHVEAERQRREKLNQRFYALRSVVPNISKMDKASLLGDAVSYINELHAKLKVMEAERERLGYSSNPPISLD
>AtbHLH25
SNAQDHIIAERKRREKLTQRFVALSALVPGLKKMDKASVLGDALKHIKYLQERVGELEEQKKERRLESMVLVKKS
>AtbHLH33
SSLPNDVVEEIFLRLPVKAIIQLKSLSKQWRSTIESRSF
SCDGLFCIHSLKTQAIYVVNPATRWFRQLPPARFQILMQKLYPTQDTWIDIKPVVCYTAFVKANDYKLVWLYNSDASNPNLGVTKCEVFDFRANAWRYLTCTPSYRIFPDQVPAATNGSIYWFTEPYNGEIKVVALDIHTETFRVLPKINPAIASSDPDHIDMCTLDNGLCMSKRESDTLVQEIWRLKSSEDSWEKF
AKNLMAERRRRKKLNDRLYMLRSVVPKISKMDRASILGDAIDYLKELLQRINDLHTELESTPPSSSSLHPLTPTPQTLSYRVKEELCPSSSLPSPKGQQPRVEVRLREGKAVNIHMFCGRRPGLLLSTMRALDNLGLDVQQAVISCFNGFALDVF
>AtbHLH10
TSPTERERRVHFNDRFFDLKNLIPNPTKIDRASIVGEAIDYIKELLRTIEEFKMLVEKKRCGRFRSKKR
>AtbHLH35
SSPASKNIVSERNRRQKLNQRLFALRSVVPNITKMDKASIIKDAISYIEGLQYEEKKLEAEIRELESTPKSSLSFS
>AtbHLH3
LQQGLRHVVEGSDWDYALFWLASNVNSSDGCVLIWGDGHCRVKKGASGEDYSQQDEIKRRVLRKLHLSFVGSDEDHRLVKSGALTDLDMFYLASLYFSFRCDTNKYGPAGTYVSGKPLWAADLPSCLSYYRVRSFLARSAGFQTVLSVPVNSGVVELGSLRHIPEDKSVIEMVKSVF
NGREEALNHVEAERQRREKLNQRFYALRAVVPNISKMDKASLLADAITYITDMQKKIRVYETEKQIMKRRESNQITPA
>AtbHLH93
SKNLMAERRRRKRLNDRLSMLRSIVPKISKMDRTSILGDAIDYMKELLDKINKLQDEEQELGNSNNSHHSK
>AtbHLH6
LQQRLQALIEGTHEGWTYAIFWQPSYDFSGASVLGWGDGYYKGEEDKANPRRRSSSPPFSTPADQEYRKKVLRELNSLISGGVAPSDDAVDEEVTDTEWFFLVSMTQSFACGAGLAGKAFATGNAVWVSGSDQLSGSGCERAKQGGVFGMHTIACIPSANGVVEVGSTEPIRQSSDLINKVRILF
NGREEPLNHVEAERQRREKLNQRFYALRAVVPNVSKMDKASLLGDAIAYINELKSKVVKTESEKLQIKNQLEEVKLE
>AtbHLH14
LQQKLRFVVETSPDRWAYVIFWQKMFDDQSDRSYLVWVDGHFCGNKNNNSQENYTTNSIECELMMDGGDDLELFYAASFYGEDRSPRKEVSDESLVWLTGPDELRFSNYERAKEAGFHGVHTLVSIPINNGIIELGSSESIIQNRNFINRVKSIF
KHHPAVLSHVEAEKQRREKLNHRFYALRAIVPKVSRMDKASLLSDAVSYIESLKSKIDDLETEIKKMKMTETDKLD
>AtbHLH128
RSIAERERRTRISGKLKKLQDLVPNMDKQTSYSDMLDLAVQHIKGLQHQLQNL
>AtbHLH113
AKVRKERLGERIAALQQLVSPYGKTDAASVLHEAMGYIKFLQDQIQVL
>AtbHLH52
ITEKTQELGKLIPGSQKHNTAEMFNAAAKYVKFLQAQIEILQ
>AtbHLH123
KRKEKMGDRIAALQQLVSPFGKTDAASVLSEAIEYIKFLHQQVSALS
>AtbHLH111
MQLLSTPYMKNSSMKDPWGGWDREDHNKRGPKHLDLRSRGLCLVPISYTPIAYRDNSATDYWNPTYRGSLYR
>AtbHLH114
LPSFKVRKEKLGDRITALQQLVSPFGKTDTASVLNEAVEYIKFLQEQVTVLS
>AtbHLH61
SKNLMAERRRRKRLNDRLSLLRSIVPKITKMDRTSILGDAIDYMKELLDKINKLQEDEQELGSNSHLSTLIT
>AtbHLH42
LQGLLKTAVQSVDWTYSVFWQFCPQQRVLVWGNGYYNGAIKTRKTTQPAEVTAEEAALERSQQLRELYETLLAGESTSEARACTALSPEDLTETEWFYLMCVSFSFPPPSGMPGKAYARRKHVWLSGANEVDSKTFSRAILAKTVVCIPMLDGVVELGTTKK
REDLSHVVAERRRREKLNEKFITLRSMVPFVTKMDKVSILGDTIAYVNHLRKRVHELENTHHEQQHKRTRTCKRK
>AtbHLH1
LKKHLAVSVRNIQWSYGIFWSVSASQSGVLEWGDGYYNGDIKTRKTIQASEIKADQLGLRRSEQLSELYESLSVAESSSSGVAAGSQVTRRASAAALSPEDLADTEWYYLVCMSFVFNIGEGMPGRTFANGEPIWLCNAHTADSKVFSRSLLAKSAAVKTVVCFPFLGGVVEIGTTEHITEDMNVIQCVKTSF
DETGNHAVLEKKRREKLNERFMTLRKIIPSINKIDKVSILDDTIEYLQELERRVQELESCRESTDTETRGTMTMK
>AtbHLH12
LRKQLALAVRSVQWSYAIFWSSSLTQPGVLEWGEGCYNGDMKKRKKSYESHYKYGLQKSKELRKLYLSMLEGDSGTTVSTTHDNLNDDDDNCHSTSMMLSPDDLSDEEWYYLVSMSYVFSPSQCLPGRASATGETIWLCNAQYAENKLFSRSLLARSASIQTVVCFPYLGGVIELGVTELISEDHNLLRNIKSC
LNQDDPSDRRKENEKFSVLRTMVPTVNEVDKESILNNTIKYLQELEARVEELESCMGSVNFVERQRKTTE
>AtbHLH28
LPKRLHAVLNGTHEPWSYAIFWKPSYDDFSGEAVLKWGDGVYTGGNEEKTRGRLRRKKTILSSPEEKERRSNVIRELNLMISGEAFPVVEDDVSDDDDVEVTDMEWFFLVSMTWSFGNGSGLAGKAFASYNPVLVTGSDLIYGSGCDRAKQGGDVGLQTILCIPSHNGVLELASTEEIRPNSDLFNRIRFLF
HGRDKPLNHVEAERMRREKLNHRFYALRAVVPNVSKMDKTSLLEDAVCYINELKSKAENVELEKHAIEIQFNELKEIA
>AtbHLH22
ENFKSPNLEAERRRREKLHCRLMALRSHVPIVTNMTKASIVEDAITYIGELQNNVKNLLETFHEMEEAPPEIDEEQ
>AtbHLH92
HMLKERTRREKQKQSYLALHSLLPFATKNDKNSIVEKAVDEIAKLQRLKKEL
>AtbHLH67
INHIAVERNRRRQMNEHINSLRALLPPSYIQRGDQASIVGGAINYVKVLEQIIQSLESQKRTQQQSNSEVVENA
>AtbHLH98
MSHVTVERNRRKQMNEHLTVLRSLMPCFYVKRGDQASIIGGVVEYISELQQVLQSLEAKKQRKTYAEV
>AtbHLH96
MTHIAVERNRRKQMNEYLAVLRSLMPPYYAQRGDQASIVGGAINYLKELEHHLQSMEPPVKTATEDTGAGHDQT
>AtbHLH94
MTHIAVERNRRKQMNEYLAVLRSLMPSSYAQRGDQASIVGGAINYVKELEHILQSMEPKRTRTHDPKGDKTSTS
>AtbHLH90
KEFLRPFVDSRTWDLCVIWKLGDDPSRFIEWVGCCCSGCYIDKNIKLENSEEGGTGRKKKASFCRDDHNKHRIRTLACEALSRFPLFMPLYPGIHGEVVMSKSPKWLVNSGSKMEMFSTRVLVPVSDGLVELFAFDMRPFDESMVHLIMS
SKNLHSERKRRERINQAMYGLRAVVPKITKLNKIGIFSDAVDYINELLVEKQKLEDELKGINEMECKEIAAE
>AtbHLH70
MTHIAVERNRRRQMNVHLNSLRSIIPSSYIQRGDQASIVGGAIDFVKILEQQLQSLEAQKRSQQSDDNKEQIPE
>AtbHLH112
LPTFKVRKENLRDQITSLQQLVSPFGKTDTASVLQEAIEYIKFLHDQVTVLS
>AtbHLH34
KACREKLRREKLNDKFMDLSSVLEPGRTPKTDKSAILDDAIRVVNQLRGEAHELQETNQKLLEEIKSLKADKNELR
>AtbHLH99
MNHIAVERNRRKQMNHFLSILKSMMPLSYSQPNDQASIIEGTISYLKKLEQRLQSLEAQLKATKLNQSPNIFSD
>AtbHLH91
PFTTERERRCHLNERYEALKLLIPSPSKGDRASILQDGIDYINELRRRVSELKYLVERKRCGGRHK
>AtbHLH97
MTHIAVERNRRKQMNEHLRVLRSLMPGSYVQRGDQASIIGGAIEFVRELEQLLQCLESQKRRRILGETGRDM
MIKILSRRRPGQLIKTIAALEDLHLSILHTNITTMEQTVLYSFNVKITSETRFTAEDIASSIQQI
>AtbHLH57
MTHIAVERNRRRQMNEHLNSLRSLMPPSFLQRGDQASIVGGAIDFIKELEQLLQSLEAEKRKDGTDETPKT
>AtbHLH71
MTHIAVERNRRRQMNQHLSVLRSLMPQPFAHKGDQASIVGGAIDFIKELEHKLLSLEAQKHHNAKLNQSVTSST
>AtbHLH45
MSHIAVERNRRRQMNEHLKSLRSLTPCFYIKRGDQASIIGGVIEFIKELQQLVQVLESKKRRKTLNRPSFPYDH
>AtbHLH104
KACRERLRREKLNERFMDLSSVLEPGRTPKTDKPAILDDAIRILNQLRDEALKLEETNQKLLEEIKSLKAEKNELRE
>AtbHLH106
QDRALAALRNHKEAERRRRERINSHLNKLRNVLSCNSKTDKATLLAKVVQRVRELKQQTLETSDSDQTLLPSETDEISV
>AtbHLH107
EDKALASLRNHKEAERKRRARINSHLNKLRKLLSCNSKTDKSTLLAKVVQRVKELKQQTLEITDETIPSETDEISVLNIE
VSFCCEDRPELLKDLMETLKSLQMETLFADMTTVGGRTRNVLVVAADKEHHGVQSVNFLQNALKSLL
>AtbHLH115
KACREKQRRDRLNDKFTELSSVLEPGRTPKTDKVAIINDAIRMVNQARDEAQKLKDLNSSLQEKIKELKDEKNELRDEKQKLKVEKERIDQQLKAI
>AtbHLH105
KACREKQRRDRLNDKFMELGAILEPGNPPKTDKAAILVDAVRMVTQLRGEAQKLKDSNSSLQDKIKELKTEKNELRDEKQRLKTEKEKLEQQLKA
>AtbHLH89
IFPTERERRVHFKDRFGDLKNLIPNPTKNDRASIVGEAIDYIKELLRTIDEFKLLVEKKRVKQRNREGDD
>AtbHLH103
HFPSFKVRKEKLGDRITALQQLVSPFGKTDTASVLHDAIDYIKFLQEQIT
>AtbHLH53
EKTHELGKLIPGGNKLNTAEMFQAAAKYVKFLQSQVGILQ
>AtbHLH84
ATDPQSLYARKRRERINERLRILQHLVPNGTKVDISTMLEEAVQYVKFLQLQIKLLSSDDLWM
>AtbHLH68
KVRKEKLGGRIAALHQLVSPFGKTDTASVLSEAIGYIRFLQSQIEALS
>AtbHLH117
TKRRKISDKIRSLEKLMPWERKMNLAMTLEESHKYIKFLQSQIASLR
>AtbHLH110
PPFKVRKEKLGDRIAALQQLVSPFGKTDTASVLMEAIGYIKFLQSQIETLS
>AtbHLH109
RMAKRQRSMEYRMMMEKPDLASKLENIIEYIKSLKYQVDVMSMAYTTTPVYTPPFYAAA
>AtbHLH121
KAGREKLRREKLNEHFVELGNVLDPERPKNDKATILTDTVQLLKELTSEVNKLKSEYTALTDESRELTQEKNDLR
>AtbHLH11
KAEREKLRRDKLKEQFLELGNALDPNRPKSDKASVLTDTIQMLKDVMNQVDRLKAEYETLSQESRELIQEKSELR
>AtbHLH47
KAVRERLKREHLNELFIELADTLELNQQNSGKASILCEATRFLKDVFGQIESLRKEHASLLSESSYVTTEKNELK
>AtbHLH39
KKLNHNASERDRRRKINSLFSSLRSCLPASGQSKKLSIPATVSRSLKYIPELQEQVKKLIKKKEELLVQISGQRNTE
>AtbHLH38
KKLNHNASERDRRKKINTLFSSLRSCLPASDQSKKLSIPETVSKSLKYIPELQQQVKRLIQKKEEILVRVSGQRDFE
>AtbHLH101
KKLNHNASERDRRRKLNALYSSLRALLPLSDQKRKLSIPMTVARVVKYIPEQKQELQRLSRRKEELLKRISRKTHQE
>AtbHLH100
KKLNHNASERERRKKINTMFSSLRSCLPPTNQTKKLSVSATVSQALKYIPELQEQVKKLMKKKEELSFQISGQRD
>AtbHLH36
EKMMHRETERQRRQEMASLYASLRSLLPLHFIKGKRSTSDQVNEAVNYIKYLQRKIKELSVRRDDLMVLSRGSLLGS
>AtbHLH120
KKLLHRNIERQRRQEMAILFASLRSQLPLKYIKALSSQGKRAMSDHVNGAVSFIKDTQTRIKDLSARRDELKREIGDPTS
>AtbHLH118
EKLVHKEIEKRRRQEMASLYASLRSLLPLEFIQGKRSTSDQVKGAVNYIDYLQRNIKDINSKRDDLVLLSGRSFRSS
>AtbHLH126
HRDIERQRRQEMATLFATLRTHLPLKYIKGKRAVSDHVNGAVNFIKDTEARIKELSARRDELSRETGQGYKSN
>AtbHLH60
PYVHVRARRGQATDSHSLAERARREKINARMKLLQELVPGCDKGTDFGGKIKIKVCFGVHLLMISGKKVAIFLWKVSCEDLIDCSFSPPRIQGTALVLDEIINHVQSLQRQVEMLSMRLAAVNPRIDFNLDTI
>AtbHLH125
KKMKHRDIERQRRQEVSSLFKRLRTLLPFQYIQGKRSTSDHIVQAVNYIKDLQIKIKELNEKRNRVKKVISATTTTH
>AtbHLH44
VVHVRARRGQATDSHSLAERVRRGKINERLRCLQDMVPGCYKAMGMATMLDEIINYVQSLQNQVEFLSMKLTAASSFYDFNSETD
>AtbHLH55
KRAKHKELERQRRQENTSLFKILRYLLPSQYIKGKRSSADHVLEAVNYIKDLQKKIKEVSEKRDRIKRSITHPSSRG
>AtbHLH9
RAAEVHNLSERRRRDRINERMKALQELIPHCSKTDKASILDEAIDYLKSLQLQLQVMW
>AtbHLH134
DDQITDLISKLRQSIPEIRQNRRSNTVSASKVLQETCNYIRNLNKEADDLSDRLTQLLESIDPNSPQAAVIRSLI
>AtbHLH135
MSGRRSRSRQSSGTSRISEDQINDLIIKLQQLLPELRDSRRSDKVSAARVLQDTCNYIRNLHREVDDLSERLSELLANSDTAQAALIRSLLTQ
>AtbHLH137
DYIHVRARRGQATDSHSLAERVRREKISERMRTLQNLVPGCDKVTGKALMLDEIINYVQTLQTQVEFLSMKLTSISPVVYDFGSDL
>AtbHLH139
IASDPQSLYARKRRERINDRLKTLQSLVPNGTKVDISTMLEDAVHYVKFLQLQIKLLSSEDLWM
>AtbHLH141
NSCRSKHSETEQRRRSKINERFQSLMDIIPQNQNDQKRDKASFLLEVIEYIHFLQEKVHMYEDSHQMWYQSPTKLIPWR
>AtbHLH142
GLSNEQSKKDKIRTALKILESVVPGAKGNEALLLLDEAIDYLKLLKRDLISTE
>AtbHLH143
GLSDEQSRKDKIHTALRILESVVPGAKGKEALLLLDEAIDYLKLLKQSLNSSK
>AtbHLH144
VLRRIVPGGEQMNTACVLDEAVQYLKSLKIEAQKLG
>AtbHLH145
KLSSNKIGEEKIFETVSLLRSVVPGEELVDPILVIDRAIDYLKSLKMEAKNRE
>AtbHLH146
RLRELKKLLPGGEEMNVEEMLSEIGNYIKCLELQTIALKSIV
>AtbHLH147
VLRLKAKGLPAVQRKVKVLSRLVPGCRKQSLPVVLEETTDYIAAMEMQIRTMTAIL
>AtbHLH148
VLRLNKKSIPDVNRKVRVLGRLVPGCGKQSVPVILEEATDYIQALEMQVRAMNSLV
>AtbHLH149
ETNRIKLPAVERKLKILGRLVPGCRKVSVPNLLDEATDYIAALEMQVRAM
>AtbHLH150
SAVGNRVRVLGGLVPGCRRTALPELLDETADYIAALEMQVRAMTAL
>AtbHLH151
EASRRPCRAIHRRVKTLKELVPNTKTSEGLDGLFRQTADYILALEMKVKVMQTMV
>AtbHLH152
EQKPHVVCVPYPAQGHINPMMKVAKLLHVKGFHVTFVNTVYNHNRLLRSRGANALDGLPSFQFESIPDGLPETGVDATQDIPALSESTTKNCLVPFKKLLQRIVTREDVPPVSCIVSDGSMSFTLDVAEELGVPEIHFWTTSACGFMAYLHFYLFIEKGLCPVKDASCLTKEYLDTVIDWIPSMNNVKLKDIPSFIRTTNPNDIMLNFVVREACRTKRASAIILNTFDDLEHDIIQSMQSILPPVYPIGPLHLLVNREIEEDSEIGRMGSNLWKEETECLGWLNTKSRNSVVYVNFGSITIMTTAQLLEFAWGLAATGKEFLWVMRPDSVAGEEAVIPKEFLAETADRRMLTSWCPQEKVLSHPAVGGFLTHCGWNSTLESLSCGVPMVGIEIGGDVKRGEVEAVVRELMDGEKGKKMREKAVEWRRLAEKATKLPCGSSVINFETIVN
>AtbHLH136
RISDNQMIDLVSKLRQILPEIGQRRRSDKASASKVLQETCNYIRNLNREVDNLSERLSQLLESVDEDSPEAAVIRSLL
>AtbHLH138
TFLTERERRALFNDRFFDLKNLIPNPTKGGEASIVQDGIVYINELQRLVSELKYLVEKKKCGARHNNIEV
>AtbHLH153
SFSSKERKDKVGERISALQQIVSPYGKTDTASVLLDAMHYIEFLHEQVKVLS
>AtbHLH154
SFSSKERKDKLAERISALQQLVSPYGKTDTASVLLEGMQYIQFLQEQVKVLS
>AtbHLH155
QEILKSFCFNTDWDYAVFWQLNHRGSRMVLTLEDAYYDHHGTNMHGAHDPLGLAVAKMSYHVYSLGEGIVGQVAVSGEHQWVFPENYNNCNSAFEFHNVWESQISAGIKTILVVAVGPCGVVQLGSLCKVNEDVNFVNHIRHLF
ESSRPRPRDRQLIQDRIKELRELVPNGSKCSIDSLLERTIKHMLFLQNVTKHAEKLSKSANEKMQQKETGM
>AtbHLH156
LREALRSMCVNNQWSYAVFWKIGCQNSSLLIWEECYNETESSSNPRRLCGLGVDTQGNEKVQLLTNRMMLNNRIILVGEGLVGRAAFTGHHQWILANSFNRDVHPPEVINEMLLQFSAGIQTVAVFPVVPHGVVQLGSSLPIMENLGFVNDVKGL
ENPRPRPKDRQMIQDRVKELREIIPNGAKCSIDALLERTIKHMLFLQNVSKHSDKLKQTGESKIMKEDGGG
>AtbHLH157
KHILKSLCLSHGWSYAVFWRYDPINSMILRFEEAYNDEQSVALVDDMVLQAPILGQGIVGEVASSGNHQWLFSDTLFQWEHEFQNQFLCGFKILIRQFTYTQTIAIIPLGSSGVVQLGSTQKILESTEILEQ
ESRRPRPKDRQMIQDRIKELRGMIPNGAKCSIDTLLDLTIKHMVFMQSLAKYAERLKQPYESKLVKEKERT
>AtbHLH158
KRRRSNQRAPVVEEAAERLRNLVPGGGGMETSKLMEETAHYIKCLSMQVKVMQCLV
>AtbHLH159
RLVKRRTQGLRNVVPGGELMSNDVLLLQETLDYIVSLQTQVNVMRSIV
>AtbHLH160
KKQDHNAKERLRRMRLHASYLTLGTLLPDHSSSSSKVLFSLLLLQVRYVLLVVELYITFLADWQKKWSAPSIIDNVITYIPKLQNEVGELTLRKQKLVELERRG
>AtbHLH161
MSSRKSRSRQTGASMITDEQINDLVLQLHRLLPELANNRRSGKVSASRVLQETCSYIRNLSKEVDDLSERLSQLLESTDSAQAALIRSLLMQ
>AtbHLH127
RAAEMHNLAERRRREKINERMKTLQQLIPRCNKSTKVSMLEDVIEYVKSLEMQINQFMPHMAMGMNQPPAYIPFPSQAHMAGVGPSYPPPRYPFPNIQTFDPSRVWLQSPQPNPVSNQPQMNPYGQFVGHHQMQQSLPPPLQVILSQYPL
>AtbHLH119
RAADMHNLSERRRRERINERMKTLQELLPRCRKTDKVSMLEDVIEYVKSLQLQIQMMS
>AtbHLH162
RSVDRKTVEKNRRMQMKSLYSELISLLPHHSSTEPLTLPDQLDEAANYIKKLQVNVEKKRERKRNLVATTTLEKLN
>SibHLH094a
KQMNEHLAVLRSLMPCFYVKRGDQASIIGGVVDYIKELQQVLRSLEAKKHRKAYAEQVLSPRTTVSAASPRPLVKPTPPLSPRVAVPISPRTPTPGSPYKPPPAGGAAAGSRVPHPAAYMMPSPAMTPATSSSSSSYSHDQQHYPATSQPY
>SibHLH162
KPDRKTVERNRRNQMNALYSRLDLLVRSGSSPSSAPPEVQRGAPVMTRPDRLEEAAAYIRQTTERVERLKERKREL
>SibHLH041a 
LNHMISERRRRERLNESFEALRGLLPPGSKKDKATVLAKTLDYMNILVAQIADLEARNRSLES
>SibHLH021a
ALRPLVGANAWDYCIYWRLSPDQRFLEMAGLCCSSEFEAQVSALGELPSSIPLDSSSAGMHAEAMMSNQPIWQTSCVPELPTSYSTELGSAGPRTRLLVPIAGGLVELFAARYMAEEEQMAELVM
KNLVAERKRRKKLNERLYKLRSLVPNITKMDRASILGDAIDYIVGLQNQVKALQDELEDPADGA
>SibHLH105a
KACREKMRRDRLNDRFLELSSVMNPGKQAKLDKANILSDAARMVAQLRGEAEKLKESNEKLRENIKDLKEEKNELR
>SibHLH121b 
KADREKMRRDKLNEQFQELGNTLDPDRPRNDKATILGDTIQMLKDLTSHVNKLKAEYTSLSEEARELTQEKNELR
>SibHLH035a
IVTEQRRRRRLNDRLYALRSVVPNITKMDKASIIKDAIEYI
>SibHLH095a
NIIIERERRRKMKGMFNSLLDLMPHVPKKVDQVTLVDETINFIKSLEQTKAQLE
>SibHLH095b
RMKELFSTLRDLMPHVPKKVDKATLVEETIDFIRSLEKTKTQLE
INVCAPRQPRMLTMVVSVLKKHGIDVVSVQVAADRARSIFTIYTRVNGAG
>SibHLH095c
HIVTERERRRRMKDLFSNLHALMPHIPDKVDKATLVGETIHFIKALEKTKVQLE
>SiLRL1
VRARRGQATDPHSIAERLRREKISDRMKNLQELVPNSNRTDKASMLDEIIDYVKFLQLQVKVLSM
>SibHLH128a 
RSIAERERRTRISEKLRKLQELVPHMDKQTSTADMLDLAVEHIKGLQSELQAL
>SibHLH153 
QVPKVKIGEKITALQQIVSPFGKTDTASVLFETIKYIKFLHEQVQLLS
>SibHLH155 
ALGALCRAGGWSYAAIWRSDRRDPRLLTIGECHCEDEARKVMEKMVNQVHVVGEGVIGRALISGEYQWICDDIPFSLSQISDADNLGLFQGYTWWQHQFLSGIKTIAVVPIPAFGVAQFGSMQKVSESLEFLDQVK
ESTRPRPKDRQQIQERVKELREIVPNSAKCSIDALLDRTIKHMLFLQSVTKYAEKIKQADEPKMISKD
>SibHLH096c 
MTHIAVERNRRRQMNEYLAVLRSLMPEPYVQRGDQASIVGGAIEYVKELEQQLQCLEAQKRT
>SibHLH135e
RSSRGNISEDEINELISKLQALLPSSRRRGSGQASTTKLLKETCSYIKSLHREVDDLSDRLSDLMST
>SibHLH046a 
TPRSKHSATEQRRRTKINDRLEILRELLPHGDQKRDKASFLLEVIEYIRFLQEKVQKYESGHPQKNHEDSSMPWA
>SibHLH086 
KDPQSLAAKNRRERISERLRTLQELVPNGTKVDMVTMLEKAISYVKFLQLQVKVLATDEFWP
>SibHLH059b 
KDPQSLAAKNRRERISERLRTLQELVPNGTKVDLVTMLEKAISYVKFLQLQVKVLATDEFWP
>SibHLH063
DYIHVRARRGQATDSHSLAERVRRERISERMRYLQELVPGCSKVTGKAGMLDEIINYVQSLQKQVEFLSMKIAASNPVVSFDI
>SibHLH091a
NFATERERREQLNVKYGALRSLFPNPTKNDRASIVGDAIEYINELNRTLKQLRILMEKKRNSTDRRKKLK
>SibHLH096d 
NHIAVERNRRRQMNEYLAVLRSVMPPSYAQRGDQASIVAGAINFVKELEQLLQSLEAQKRRAGSCTEPQP
>SibHLH066a
VRARRGQATDPHSIAERLRRERIAERMKALQELVPNANKTDKASMLDEIIDYVKFLQLQVKVLSM
>SibHLH024
RAAEVHNLSEKRRRSRINEKMKALQTLIPNSSKTDKASMLDDAIEYLKQLQLQVQMLSMRNGL
>SibHLH009b
RAAEVHNMSERRRRDRINEKMRALQELVPHCSKTDKASILDEAIEYLKSLQMQVQIMWMSTGMA
>SibHLH059c 
VRARRGQATDPHSIAERLRRERIAERMRALQELVPNTNKTDRAAMLDEILDYVKFLRLQVKVLSM
>SibHLH079b 
DYIHVRARRGQATDSHSLAERARREKISERMKVLQDLVPGCNKVIGKASVLDEIINYIQSLQRQVEFLSMKLEAVNAHVN
>SibHLH042
QKALQAVAEGTGWTYAALWRLCTRQGALVWAEGHYNGAIKTRKTTVAPGGGGEEEEEEEGTAARRRRSRQLRELYDSLAAGAEADGGGGGGGSGSGREDGAVVARRSSAALAPEDLSETEWFYLMCGSYCFPPGLGLPGEAFARRGHVWLCGANKVNSKVFSRAILARSAGIQTVACIPVNEDGVLEIGTTEKVDEDIGLIEYARSIF
ELSASHVLKERQRREKLNERFIILRSLVPFVTKMDRASILGDTIEYVKQLRRRIQDLESSRASKEKRAQST
>SibHLH030b
DAKALAASRSHSEAERRRRQRINGHLARLRSLLPNTTKTDKASLLAEVLDHVKELKRQT
>SibHLH066b
VRARRGQATDPHSIAERLRRERIAERMKALQELVPNANKTDKASMLDEIIDYVKFLQLQVKVLSM
>SibHLH069a
SKDPQSVAARLRRERISERIRTLQRLVPGGTKMDTASMLDEAIHYVKFLKSQVQSLE
>SibHLH030c 
SRSHSEAERKRRQRINAHLATLRTLLPAASRMDKAALLGEVVRHVRELRGEADAAAAGAAVAVPGEGDEVGVE
VCCADRPGLMSELGRAVRSVSARAVRAEIATVGGRTRSVLELDVGEGASSSRPALQAALRAVLL
>SibHLH096e
MTHIAVERNRRKQMNEYLAVLRSLMPPAYAQRGDQASIVGGAINFVKELEQLLQSLEARRRSAQ
>SibHLH049b 
SKKRRRPNEVMGGDQVQSSNLPADSANESVHSKDKGEESSPATTTGKSKGKGAKETSESQKEDYIHVRARRGQATNSHSLAERLRREKISERMKLLQDLVPGCSKVTGKAVMLDEIINYVQSLQRQVEFLSMKLATVNPRLDLNIEGLLSKDLLRFPGVSSSSLGFSPEMIHP
>SibHLH102 
NTPRSKHSATEQRRRSKINDRFQILRELLPHSDQKRDKATFLLEVIEYIRFLQEKVTKYEATFPEWNQENAKMLPW
>SibHLH130a 
RSIAERVRRTKISERIRKLQELVPNMEKQTNTADMLDLAVDYIKDLQKQVKVL
>SibHLH049c
DYVHVRARRGQATDSHSLAERVRREKISQRMKFLQDLVPGCNKVVGKALMLDEIINYVQSLQQQVEFLSMKLATVNPQLDFSNLS
>SibHLH137a 
GYIHVRARRGQATDSHSLAERVRRERISERMRMLQALVPGCDKVTGKALILDEIINYVQSLQNQVEFLSMRIASLSPVLYGFGMDSD
>SibHLH006a 
NHVEAERHRREKLNRRFCDLRAAVPTVSRMDKASLLADAAAYIAELRARV
>SibHLH006b 
SHVEAERQRREKLNRRFCDLRAAVPTVSRMDKASLLADAAAYIAELRARV
>SibHLH105b
KACREKIRRDKLNERFLELGAILEPGKTPKMDKSAILNDAIRAVGELRSEAQKLKDSNESLQEKIKELKAEKNELRDEKQRLKAEKESLEQQIKFL
>SibHLH022 
SKNLVAERRRRGRLNSNILALRAIVPNITKMSKESTLSDAIDHIKKLQNQVLELQRQLADSPGEAWEKQGS
>SibHLH130b
RSIAERVRRTKISERIRKLQELVPNMDKQTNTSDMLDLAVDYIKDLQKQVKVL
>SibHLH085b 
ATDPQSLYARKRRERINERLRILQNLVPNGTKVSSS
>SibHLH011
KSEREKRKRDKQNDLFGELGNMLEPDRQNNGKACILSDTTRILKDLLSQVESLRQENGALKNESRYVALERNEL
>SibHLH020a
DHIVAERKRREKINKRLIELSTVIPGLKKMDKATILSDAAKYVKELQQRLKALEEAAAGSNAARRSNETVVLLKK
>SibHLH008a 
RTAEVHNLSERRRRDRINEKMRALQELIPNCNKIDKASMLEEAIEYLKTLQLQVQMMSMGTGL
>SibHLH013a
LQNKLQNLVEADGQSLHWNYAIFWQLARTKSGAVVLGWGDGSCREPHDGEIGFATSVGAGDASSVTRQKIRKRVLQRLHTAFAGADEEDYAPGIDQVTDTEIFFLASMYFSFPRHVGGPGKVFAAGRPLWIPNNELKVSPANYCYRGFLANAAGLKTIVLVPFKAGVLEVGSTQNVPESAEALQTIRSLF
NRREEQPLSHVEAERQRREKLNKRFCALRAIVPNISKMDKASILEDAVTHITDLKKKLEKMEAEREKL
>SibHLH020b
KQHVVAERKRREKMQQQFVALATIVPDLTKTDKISLLGSTIEYVKQLEEKVKTLKGQSARRRM
>SibHLH104
HVLSERKRREKLNDSFKALTTVLPPSPKKDKASILIRARDYLNTLKSRVSELE
>SibHLH097 
MTHIAVERNRRRQMNEYLRILRSLMPGSYVQRGDQASIIGGAIEFIRELEQLIQCLESQKRRRLYGGSGEAP
>SibHLH122 
SSDPQTVAARLRRGRVSERLRVLQRLVPGGSRMDTASMLDEAASYLKFLKSQLKALE
>SibHLH112a 
MPTFKVRKEKLGDRITALQQLVSPFGKTDTASVLHEAIEYIRFLHDQVASLS
>SibHLH105c
KACREKLRRDRLNERFNELCAILEPGKPPKADKVAILSDAARLLSQLRAEAQKLKQSNESLQDSIKSLKAEKSELR
>SibHLH084c 
QSCYAKMRRERINARLKILQELIPNGKKVDISTMLDEAVQYVKFLHMQIKLLSSDEMWM
>SibHLH084d
TEPQSIYARKRRERINERLKILQNLVPNGTKVDISTMLEEAVHYVKFLQLQIRLLSSDDMWM
>SibHLH015b 
AEAHNLTEKRRRCKISEKFKTLQQLVPGCDKSNQLSTLDQTIQYMKSLQQQIQAMSFGCG
>SibHLH015c
REHKLHKTEEKFRAERRRCKINEKFKTLQQLVPGCDKSNQVSTLDQTIQYIKSLQQQIQAMSSGCG
>SibHLH026a 
EAHKLTEKRRRHKINERLRTLQQLVPGCDKSNQASTLDQTIQYMKSLQHHVQEMS
>SibHLH009c
PMAEGMGSTKQRRRHKINEGFRTLQQLVPGCDDKSNQAATLDQTIQYMRSLQQHVKAMS
>SibHLH26b 
ETHNLTEKRRRRKINEKFKTLQQLVPGCDNKA
>SibHLH009d
RAAEVHNLSERRRRDRINEKMKALQELIPHCNKTDKASMLDEAIEYLKSLQLQLQ
>SibHLH073 
QDHIIAERRRREKINQRFIELSTVIPELKKMDKATILGDAVKYVRKLQEKVKTLEEDGANSAGGSSSMVQSAVLVKK
>SibHLH021b
ALRPLVGADAWDYCIYWRLSLDERFLEMTGLCCSSEFEAQVSAHGELPSSIPLDSSSAGMHAEAIMSNQPIWQTSSCELGSAGPRTRLLVPIAGGLVELFAARYMAED
KNLVAERKRRQKLNNALYKLRSLVPKITKMDRASILGDAIDYIVGLQNQVKALQDELEDPADGA
>SibHLH021c
ALRPLVGAHAWDYCICWRLSPDQRFLEMTGLCCSSELEAQVSALGELPSSIPLDSSSAGMHAEAMMSNQPIWQTSCVPAELPASYSTELGSAAGPRTRLLVPIAGGLVELFAARYMVEDEQMAELVR
KNLEAERKRRKKLNDALYKLRSLVPNITKMDRASILGDAIDYIVGLQNQVKALQDELEDPADGA
LQVLCEHKPGRFVRLMDAVNALGLDITNVNVTSYKTLVLNVLRVVRRDNEVTVQADRVRDSLLEV
>SibHLH041b
VRARRGQATDPHSIAERLRREKISDRMKNLQDLVPNSNKADKASMLDEIIDYVKFLQLQVKILSM
>SibHLH066c
RARRGQATDPHSIAERLRRERIAERMKSLQELVPNANKTDKASMLDEIIDYVKFLQLQVKVLSM
>SibHLH065 
RAAEVHNLSEKRRRSKINEKMKALQSLIPNSNKTDKASMLDEAIEYLKQLQLQVQMLSMRNG
>SibHLH144b 
VRTLKGIIPSGDRMDTPAVLDEAVRYLKSLKVEVKKLG
>SibHLH094b
SHITVERNRRKQMNEHLAVLRSLMPCFYVKRGDQASIIGGVVDYIKELQQVLQSLEAKKQRKAYTEQ
>SibHLH150a
QEEEGRGKVQERLRVLGRLVPGCRKLPAPDLLEEAVDYVAALQM
>SibHLH048
YVHVRARRGQATDSHSLAERARREKINARMELLKELVPGCSKVSGTALVLDEIINHVQSLQRQVEYLSMRLAAVNPRVDFGGLD
>SibHLH041c 
PAVQLPGLLLPVYGHAPFLAPEDEDAAIAEAMLAVISSSAPQPPAPTDVPPSPPWLARHRAQRWSPRRRAPGAFRAYCSALSPRARPRPGAPGQR
LNESFQTLRALLPPGSKKDKATVLANTTEYMHKLIADVADLEKKNR
>SibHLH093b
SKNLMAERRRRKRLNDRLSMLRSVVPKISKMDRTSILGDTIDYMKELLERIKLL
TRVEIYCAAKPGLLLSTVSTLENLGLDIQ
>SibHLH150b 
QEEEGRGKVQERLRVLGRLVPGCRKLPAPDLLEEAVDYVAALQMQVSTMR
>SibHLH013b
LQNKLQELVDSEGPGTGWNYAIFWQLSRTKSGDLVLGWGDGSCREPRDGEVGAAGSAGSDDTKQRMRKRVLQRLHIAFGVADEEDYAPGIDQVTDTEMFFLASMYFAFPRRAGGPGQAFAAGIPLWIPNTERKVFPANYCYRGFLANAAGFRTIVLVPFESGVLELGSMQHIAESSDTIQNIRSV
GREEPLNHVEAERQRREKLNQRFYALRAVVPNISKMDKASLLGDAITYITDLQKKLKEMETERERL
>SibHLH068b
KVRKERLGDRITALHQIVSPFGKTDTASVLQETIGYIRFLLSQIEALS
>SibHLH091b
VEKKEKQRRQRLTEKYNALMLLIPNRTKDDRATVISDAIEYIQELGRTVEELTLLVEKKRRRME
>SibHLH008b 
RTAEVHNLSERRRRDRINEKMRALQELIPNCNKIDKASMLDEAIEYLKTLQLQVQMMSMGSGLCIPPMLLPPTMQHLQIPQIAHFPHLGMGLGYGMGVFDMNSSPAVPFPSMPGAHFPCSMIPGTTAQGLGMPGRNTVPMFGLPGQAIHPSASSVQPFPSLAGLPVRPNLAPQVSAAMANMVQEQHQ
>SibHLH123a
VPSFKVRKEKLGDRIAALQQLVSPFGKTDTASVLMEAIGYIKFLQDQVETLS
>SibHLH034
RKEVERRRRQHMKSLCVELASLIPKEHYSSKDTLTQQQASLDEAAAYIKKLKERVDELQQKR
>SibHLH120
RKEIERRRRQHMKSLCVKLASLIPREHFPRDAMTQVGSLNEAAAYIKKLKERVDELQQKR
>SibHLH161
KLERKDVEKNRRLHMKGLCLKLSSLIPPAARHASLLSEAAASASNPNKDTVTQLDQLDSAAAYIKQLKERIEALKRRKE
>SibHLH083
KDPQSVAAKVRRERIAEKLKVLQDLVPNGTKVDLVTMLEKAITYVKFLQLQVKVLAADEFWP
>SibHLH014a 
AMSHVEAERQRRDRLNRRFCDLRAAVPRVSRMDRASLLSDAVAYIAELRGRVEQLEKE
>SibHLH030d 
ALKIHSEAERRRRERINAHLTTLRRMVPDTRQMDKATLLARVVDQVKLLKREASEATQSMALPPETNEVSI
SISCDDRPDLIAGLIQAFHGLRLRTVRADLTSLGGRVQHVFVLCREEGWGSEGASLRSLKEALRQAL
>SibHLH041d
HMFSERKRREKLNDSFHALKTVLPPGAKKDKTSILIRAREYVRSLESKVSELE
>SibHLH045
MSHIAVERNRRRQMNEHLKVLRSLTPALYIKRGDQASIIGGAIDFIRELQQVLDSLEARKKRR
>SibHLH030e
EKVAMALKSHSEAERRRRERINAHLATLRTMVPCTDKMEKAALLAEVITHVKKLKASAARIRTHCAVPADADDVAV
TLSCDDGADVFADIKSALRPLRLRVVGSEVTTLGGRVRFTFLVSPPPCGAPGGDVRGVAESVRHALQSVL
>SibHLH158
SRRKRVEAIRRKMEALRRLVPACEGGDGERADDGRLEELLLHAAGYILRLQMQVRVMQVMV
>SibHLH087
SSDPQTVAARQRRERISERLRVLQKLVPGGAKMDTASMLDEAANYLRFLKSQVRELQTLD
>SibHLH041e
HMMSERKRREKLNDSFLTLRSLLPPCSKKDKTTVLINAASFLKTLEAQVSELEEKN
>SibHLH144c
SMENITHEKIRNMVAVLRGIIPGGDQLDAPDVLEEAVRYLKFLKVEAEKLG
>SibHLH005
LQARLQDLVERGGGVWTYGIFWQESRGAGGRVVLGWGDGHCRDGGAPHDAAAAGEERSLARKRALLRLHALYGGGDDDEGADYALRLDRVTGAEMYFLASMYFSFPEGAGGPGHALASGRHAWAAVDPHPRGAGAAPGWYVRASLAQSAGLRTVVFLPCKGGVLELGSDVAVRETPEALRAIQS
NGREEPLNHVEAERQRREKLNQRFYALRAVVPKISKMDKASLLSDAIAYIQELEDRLR
>SibHLH069b
SSDPQTVAARLRRERVSERLRVLQKLVPGGSKMDTASMLDEAASYLKFLKSQVQALE
>SibHLH092
HIMRERLRRERVSQGFADLHALLPPGASSKGSKNDIVGAAAGYIWELE
>SibHLH123b 
LPTFKVRKEKLGDRITALQQLVSPFGKTDTASVLHEAIEYIKFLHDQVSSLS
>SibHLH040
STDPQSVAARERRHRISDRFRVLRSLVPGGSKMDTVSMLEQAIHYVKFLKAQVSLHQAALMQ
>SibHLH001 
LRNHLAAAVRSINWTYALFWSISSTQPGFLTWTDGFYNGEVKTRKIVNSAELTADQLVMQRSEQLRELYEALLSGECDRRAARPVASLSPEDLGDTELYYVVCMTYAFRPGQGLPGRSFASNERVWMWNSHLADSKAFPRALLAKSTSIQTIVCIPLMSGVLELGTTDAVVEDPSLVSRATASF
NHVMSERKRREKLNEMFLVLKSLVPSIHKVDKASILAETIAYLKELQRRVQELESSREPIISRPSETT
>SibHLH128b
PPGPPHGLLRHSSSPAGLLSRLMADPHGMAPTRGMGSYSQAGTDA
RSIAERERRTRISKRLKKLQDLVPNMDKQTNTSDMLDLAVDYIKELKDEVEKL
>SibHLH078a
DYIHVRARRGEATDSHSLAERVRREKISQRMKLLQDLVPGCNKVVGKAVMLDEIINYVQSLQRQVEFLSMKLATVNPQLDFNN
>SibHLH093c 
AKNLMAERRRRKKLNDRLYMLRSVVPKISKMDRASILGDAIEYLKELLQRINDLHNEIESAPSSS
IHMFCARRPGILLSTMTALDGLGLDIEQAVISCFNGFAMDVF
>SibHLH039
RKLSHNAYERDRRKQLNELYSSLRSLLPDADHTKKLSIPTTVSRVLKYIPELQKQVDNLERRKKEL
>SibHLH088a 
SEDPQSVAARHRRERISERIRILQRLVPGGTKMDTASMLDEAIRYIKFLKRQVQELQ
>SibHLH123c 
LPTFKVRKEKLGDRITALQQLVSPFGKTDTASVLHETIEYIKFLHEQVGSLS
>SibHLH041f
SSGREYKVKDLSQADFGRLEIELAEVEMPVLMACRTEFGPSKPFAGA
VRARRGQATDPHSIVERDEKLQDLVPNSNKADKASVLDEIIDYVKFLQLQVKVLSM
>SibHLH105d 
KASREKQRRDKLNDRFLELGSTLEPGKPIKADKAAILSDATRMVIQLRSEAQQLKDTNGSLEEKIKELKAEKDELRDEKQKLKLEKESLEHQMKLMTSAPAY
>SibHLH030f
DAKALAASRSHSEAERRRRQRINSHLARLRSLLPNTTKTDKASLLAEVIEHVKELKRQTSAV
>SibHLH151
VLRRLRELKKIVPVGARRKADVDAVLRQTAEYICALELKVAILRRL
>SibHLH088b
STDPQSVAARMRRERISERIRILQRLVPGGTKMDTASMLDEAIHYVKFLKTQVQ
>SibHLH030g
RSHSEAERKRRQRINAHLATLRTLVPSASRMDKAALLGEVVRHVRELRGKASDAAKGVGAGVIPGEGDEVGVE
VCCADRPGLMTDLGRAVRSVGNARPVRAEIATVGGR
>SibHLH094c
MTHIAVERNRRKQMNEYLAVLRSLMPASYVQRGDQASIIGGAINYVKELEQLLQSLEARKHARRHD
>SibHLH049d
GYIHVRARKGQATNRHSLAERLRREKISERMKLLQDLVPGCSKVTGKAVMLDEIINYVQSLQRQVEFLSMKLAAVNPQLGLNIEGL
>SibHLH046b
NTPRSKHSATEQRRRSKINDRFQILREILPQNDQKRDKASFLLEVIEYIRFLQEKVQKYEVSHPEWNQENAKIMPW
>SibHLH130c 
RSIAERVRRTKISERIRKLQELVPNMDKQTNTSDMLDLAVDYIKDLQKQVKVL
>SibHLH078b
DYVHVRARRGQATDSHSLAERVRRERISQRMKVLQDLVPGCNKVIGKALMLDEIINYVQSLQRQVEFLSMKLATVNPLDF
>SibHLH137b
GYIHVRARRGQATDSHSLAERVRRERISERMRMLQALVPGCDKVTGKALILDEIINYVQSLQNQVEFLSMRIASMSPVLYGFGLDSD
>SibHLH014b
AFSHVEAERHRRDKLHRRFCDLRAAVPNVTRMDKASLLADATAYISELRARVEQLEVE
>SibHLH006c
EPAISHVDAERQGRDKFHRLFCELRAAVPTVSRMDKASILADATAYIAELRGRVEQLEA
>SibHLH014c
VLSHVEAERQRRDKLNRRFCELRAAVPTVSRFDKASLLSDAATYITQLRDRVKQLEAE
>SibHLH006d
ALTHVEAERQRRDKLNRRFYELRAAVPTVSRMDKASLLADSAAYITQLRGRVEQLEAEAKQ
>SibHLH014d 
VISHVEAERQRRDKLNRRFCELRAAVPTVSRMDKASLLADAAAYIAELRDRVEQLEAEAKQ
>SibHLH014e 
VISHVEAERQRRDKLNRRFCELRAAVPTVSRMDRASLLADAAAYIAELRGRVQHQLEAESKK
>SibHLH006e
ISHVEAERQRREKLNRRFCDLRAAVPTVSRMDKASLLADAAAYIAELRGRVEQLED
>SibHLH035b 
TRNTAMERGRRRRLNEKLYALRSVVPNITKMDKASIIRDAIAYVEHLQEQERRVLADISALRQSS
>SibHLH035c
AANKSMVMERHRRRRLNEKLYALRSVVPNITKMDKASIVRDAIAYIQQLQEEERRVLAEVSALESSS
>SibHLH035d
KNIIVERDRRRKLNEKLYALRSVVPNITKMDKASIIKDAIEYIQQLQAEERQVLQEVRAFESA
>SibHLH035e 
KNIIMERDRRRKLNEKLYALRSVVPNITKMDKASIIKDAIEYIEQLQAEERRMLQELRALEAAGGSDEE
>SibHLH078c
GYIHVRARRGQATDSHSLAERVRRERISERMKMLQSLVPGCNKITGKALMLDEIINYVQSLQRQVEFLSMKLSTMNPELDLD
>SibHLH029
DRSKTIVSERKRRVRMKEKLYELRSLVPNITKMDKASIIADAVVYVKNLQAHARKLKEEVSALEARPRS
>SibHLH099
HIWTERERRKKMKNMFSTLHALLPRLPEKVDKSTIVAEAVTYIRSLEGTIKSLE
INLCTPRRPGMLTRLLLVLERHRINVMAATISSDQTRSFFSIQARINEATPP
>SibHLH025d
AQDHIIAERKRREKINQRFIELSTVIPGLKKMDKATILSDATRYMKELQEKIKALEDGSSDRSIESWVLVK
VMVRIHCEDGKGVAARVLTEVDELHLSIIHANVTPFPASTLIITITAKVEEGFTVTADEILGRLNSAL
>SibHLH128c
RSIAERERRTRISEKLRKLQALVPNMDKQTSTADMLDLAVDHIRGLQSELQAL
>SibHLH133
KEKKDRIGERVAALQQLVSPFGKTDTASVLQEASGYIKFLHQQLEVLS
>SibHLH025e
ARDHTISERKRREKISQRLIELSTVIPGLTKTDKATILGDAVRYVKELQEKLRVLEDGSRKNGRSFSPVLAKK
>SibHLH002
LRNHLAAAVRSINWTYALFWSISSTQPGFLTWTDGFYNGEVKTRKIANSAELTADQLVMQRSEQLRELYEALLSGECDRRTARPVASLSPEDLGDTEWYYVVCMTYAFRPGQGLPGRSFASNERVWMRNSHLADSKAFPRALLAKSASIQTIVCIPFMSGVLELGTTD
NHVMSERKRREKLNEMFLVLKSLVPSIHKVDKASILAETIAYLKELQRRVQELESSREPIISRPSETT
>SibHLH096f
MTHIAVERNRRRQMNEYLAVLRSLMPESYVHRSDQASVVSGAIDFVKELEQQLQSLE
>SibHLH091c 
NFATERERREQLNVKYRTLRMLFPNPTKNDRASIVGDAIEYIDELNRTVKELKILVEQKRHGNNKEK
>SibHLH015d
RSAEFHNFSERRRRDRINEKLKALQELLPNCTKTDKVSMLDEAIDYLKSLQLQLQMLVMGKGMA
>SibHLH112b 
LPTFKVRKEKLGDRITALQQLVAPFGKTDTASVLHETIEYIKFLHDQVGVLS
>SibHLH135f 
EDQISELLSKLQTLLPESQTRNGAHRGSAARVLQDTCSYIRSLHQEVDNLSETLAELLSSADVTSDQAAIIRSLL
>SibHLH159
SRRRDTEVVSRKMEALRRLVPSGGGDEANELSSILLRAAGYIARLQAQVTVMQLMV
>SibHLH051 
ATEAQAMKVHSEAERRRRERINAHLAALRRMIPDARQMDKATLLARVVCQLKDLKRKAAETTHPLPIPAEANGITVN
SVSCDDRPGLLADLAGALRGLRLRPLRADMASLGGRARCEFVLCGEEGGAAIAGRVKALEEGVRRAL
>SibHLH156a
ALRRLCEEVGWSYAVFWKAIGAADPVHLVWEDGFCGHASCSAGSEAAEAGCEPGSGVCTLVRKVMALQIHVVGEGTIGRAAFTGNHQWIIHDPANEHSLRSEVSAEMNYQFVAGIQTIAIIPVLPRGVLQLGSTNVVVEDTNLVLQYKKL
ENPKPRPKDRQLIQDRIKELRELVPNGAKCSIDALLEKTIKHMLFLQSVTKHADNLKDSNESKILGGENG
>SibHLH156b
ALRRLCEEIGWSYAVFWKAIGAADPVRLVWEDGYCGHTSCPVGSESSEALPSDTGCSVPAADTICSLVNKVMASEIHVVGQGTVGRAAFSGNHQWIVHGTANGHELSSEVAAEMNNQFRVGIQTIAIIPVLPRGVLQLGSTGLVMENTNFVMFAKKL
ESPKPRPKDRQLIQDRIKELRELVPNGAKCSIDGLLEKTVKHMLFLQSVTKNADKLKDSTESKILGGENG
>SibHLH062 
MEQLASRLGVSVPSSSRYASCYSSPVGSPSKPAPAPFGAPLLGADAARLSCFAASGGKLSRVASSQLLLGEPVTAPAPGTAQQHASDGSSSDSPSRKRKAPGGKSKAKEAATTATPKSREPETRAKKCKLSADTADEERKPAAGEAG
DYIHVRARRGQATDSHSLAERVRREKISERMKLLQDLVPGCSKVTGKAVMLDEIINYVQSLQRQVEFLSMKLSTVNPRLEIDVDSF
>SibHLH116
AKNLMAERRRRKKLNDRLYMLRSVVPKISKMDRASILGDAIEYLKELLQKINDLQNELESPPSTASLPPTPT
IHMFCARRPGLLLNAMKAIEGLGLDVQQAVVSCFNGFTLDVF
>SibHLH121a
KAEREKLKRDQLNELFLELGSMLDLDRQNTGKATVLGDAARVLRDLVTQVESLRKEQSALLSEQQYVSSEKNEL
>SibHLH054
KNSQSVYAKKRRERINEKLKILQQLIPNGTKVDMSTMLEEAVQYVKFLQLQIKLLSSDETWM
>SibHLH106
SRNHREAEKRRRERIKSHLDRLRSVLSCDPKIDKASLLAKAVERVRDLKQRVAGVGEAAPAHLFPTEHDEIVV
>SibHLH079a
DYIHVRARRGQATDSHSLAERARREKISERMKVLQDLVPGCNKVIGKASVLDEIINYIQSLQCQVEFLSMKLEAVNAHAN
>SibHLH059a
VRARRGQATDPHSIAERLRRERIAERMRALQELVPNTNKTDRAAMLDEILDYVKFLRLQVKVLSM
>SibHLH009a
RAAEVHNLSERRRRDRINEKMRALQELIPHCNKTDKASILDETIEYLKSLQMQVQIMWMTSGMA
>SibHLH085a 
ATDPQSLYARRRRERINERLKILQKLVPNGTKVDISTMLEEAVHYVRFLQQQIKMLSSDEMWM
>SibHLH068a
RVRKEKLGERIIALQQLVSPFGKSDTASVLHEALGYIRFLHDQVQALS
>SibHLH160
ERQRREKLSQSYADLYAMVAARSKGDKNSIVQSAAIYIHELRGAREQLRRRNEELK
>SibHLH049a
DYVHIRAKRGQATNSHSLAERLRRKKISERMKLLQDLVPGCSKITGKAVMLDEIINYVQSLQRQVEFLSMKLATVNPELGFDIEQI
>SibHLH018a
QDHILAERKRREKLSQRFIALSKIVPGLKKMDKASVLSDAIKYVKQLQDQVKGLEDEARRRPVEAAVLVKKS
>SibHLH025a
QDHIIAERKRREKINQRFIELSTVIPGLKKMDKATILSDATRYVRELQEKLKGLQEDGGGGRGRGMESAVLVKR
>SibHLH018b 
AQDHIIAERKRREKINQRFIELSTVIPGLKKMDKATILSDATKYVKELQEKLKDLEAGGSNGHRSIETVVVVKR
VMVRITCENGKGVAVKVLTEVEELRLSIIHANVMPFPAGTLIITITAKVEEGFTVTAEEIVGRLNSAL
>SibHLH025b 
SYAQDHIIAERKRREKINQRFIELSTVIPGLKKMDKATILSDATRYVKELQEKVKDLEASGSSGRSIETRLVLVK
>SibHLH015a 
RAAEVHNLSERRRRDRINEKMRALQELIPHCNKTDKASMLDEAIEYLKSLQLQVQMMWMGSGIAAPPVMFPGVHQYLPRMGVGMGAAAMPSMPRMPFMAPQPVVPNAPVNPVPLSPGYRGHMPAVGITEPYAHYLGVNHLQPTPSQHFAQGVGYYPLGAKAAVQQNP
>SibHLH084a
ATESQSLYARKRRERINERLRILQNLVPNGTKVDISTMLEEAVQYVKFLQLQIKLLSSDEMWM
>SibHLH135a 
ISDEQISDLVAKLQALLPEARLRSNDRVPSARVLQETCSYIRSLHREVDDLSDRLSELLATADVSTAQAAVIRSLL
>SibHLH135b 
RINDDEINELISKLQSVLPESSRRGAAGRSSASKLLQETCQYIRRLHREVDDLNNRLSELMETMDGDSPQADIIRSLL
>SibHLH096a
MTHIAVERNRRRQMNEYLAGLRSLMPPSYAQRGDQASIVGGAINYVRELEQLLQSLEVQRSLKEHNSNSSNPFAS
>SibHLH018c
HVISERKRREKMHLQFATLASIIPDVTKTDKVSLLGSAIDYVHHLRGRLKALQEEHH
>SibHLH019
HVIVERKRREKMHHQFATLASIIPDITKTDKVSVLGSTIEYLHHLRNRLRTLQEQQHQQGSST
>SibHLH004 
LQQRLQAMIEGSRETWTYAIFWQSSVDAATGASLLGWGDGYYKGCDEDKRKQKPLTPAAQAEQEHRKRVLRELNSLISGAAAAPDEAVEEEVTDTEWFFLVSMTQSFLNGSGLPGQALFAGQPTWIASGLSSAPCERARQAYNFGLRTMVCVPVGTGVLELGSTDVVFQTAESMAKIRSLF
NGREEPLNHVEAERQRREKLNQRFYALRAVVPNVSKMDKASLLGDAISYINELRGKLTSLESDKDTLHAQIEALKKE
>SibHLH016 
RAAAIHNESERKRRDRINQKMKTLQKLVPNSSKTDKASMLDEVIDYLKQLQAQVQV
>SibHLH144a
DQNRRRERIQETVAALRKIVPGGIAKDATAVLDEAICYLQYLKLKVKTLG
>SibHLH025c
AHDHIIAERKRREKINQRFVELSAVIPGLKKMDKATILSDATRYVKELREKL
VMVRVLCENGKGVVARVFAEVEDLHLSIVDASVIPFPACALNITITAKVEATFIVTAEEIIGRVSSALSQ
>SibHLH047 
KAEREKLKRDHLNDLFVELGNMLEADRQNNGKACILTDTTRILRDLLLQVESLRKEHSNLQNESHYVAIERNELQDENGVLRKEISELQDELRMRTSSNPADWG
>SibHLH154
KRSQKLGDKITALQQLVSPYGKTDTASVLHEAATCIKHLHEQIQIL
>SibHLH030a 
DAKALAASKSHSEAERRRRERINAHLARLRSLLPNTTKTDKASLLAEVIQHVKELKRQTSEITEEACPLPTESDELTVDA
SLCCDDRADLLPDLIRALKALRLRALKAEITTLGGRVKNVLVITGDDSAATGCEGAAADDDQQEEAPMSPQHTVASIQEALRAVM
>SibHLH100
RKRNHNAYERDRRKHLNELYSSLHSLLPDADHAKKPSIAITVARVLKYIPELQKQVENLEVRKKKLM
>SibHLH018d
NTQEHVIAERKRREKMQQQFVALATIVPDLTKTDKISLLGSTIEYVKQLEEKVKTLERQNMRRTSEPTVFESK
>SibHLH074 
DYVHVRAKRGQATNSHSLAERFRREKINERMKLLQDLVPGCNKITGKAMMLDEIINYVQSLQRQVEFLSMKLSAISPEMNCDFDLQDI
>SibHLH084b
TDPQSLYARKRRERINERLKILQNLIPNGTKVDISTMLEEAVQYVKFLQLQIKLLSSDDMWM
>SibHLH096b 
MTHIAVERNRRRQMNEYLAVLRSLMPPSYAHRGDQASIVGGAINYVRELEQLLQSLEVQK
>SibHLH135c 
MSGRRGRISDDEINELISKLQALLPESSRRRNASRSSASKLLKETCSYIKSLHREVDDLSERLSGLMSTMDNDSPQAEIIRSLL
>SibHLH135d 
ITEEQISDLVSKLQDLLPEARLQSNARVPSARVLQETCNYIRSLHQEVDDLSERLSELLATSDMSSAQAAIIRSLL
>SibHLH093a
SKNLMAERRRRKRLNDRLSMLRSIVPKISKMDRTSILGDTIDYVKELTERIKVLEEEIGASPE
>SibHLH052
QSAAARQRRKRISEKTAELSRLIPGGHKMNTAEMLEAAARHVKLLQAQVGMLALMRTVG
>SibHLH070 
MTHIAVERNRRRLMNDHLASLRSLIPSSYIPRGDQATVVGGAIDYVKQLEQ
