# Supplementary material for: SiLRL1, a bHLH transcription factor from foxtail millet, promotes carotenoid accumulation and improves drought tolerance
Source: BMC Plant Biol. 2025 Dec 6;26:62. doi: 10.1186/s12870-025-07825-8 (PMC12797406; doi:10.1186/s12870-025-07825-8)
Supplement: Supplementary file 6 — Supplementary Material 6. Table S4: Information of genes and proteins of the bHLH members of XI subfamily. [file 12870_2025_7825_MOESM6_ESM.xlsx]

## Sheet: Sheet1
Supplemental Table S4. Information of genes and proteins of the bHLH members of XI subfamily
	Gene ID	Protein Name	Length of Protein (aa)	Location of Chromosome	Secondary Structural Characteristics [aa(%)]
					Alpha helix(Hh)	Extended strand(Ee)	Random coil(Cc)
1	Si6g06830	SibHLH041f	434	Chr6 (5401191)	86(19.82%)	10(2.30%)	338(77.88%)
2	Si4g04720	SibHLH041b	480	Chr4 (2948723)	101(21.04%)	9(1.88%)	370(77.08%)
3	Si1g20740	SiLRL1	514	Chr1 (28207020)	109(21.21%)	16(3.11%)	389(75.68%)
4	Si4g05510	SibHLH066c	418	Chr4 (3587238)	104(24.88%)	8(1.91%)	306(73.21%)
5	Si2g21330	SibHLH066b	474	Chr2 (30913809)	167(35.23%)	7(1.48%)	300(63.29%)
6	Si1g35350	SibHLH066a	398	Chr1 (40628442)	107(26.88%)	7(1.76%)	284(71.36%)
7	Si9g06050	SibHLH059a	283	Chr9 (3334942)	87(30.74%)	13(4.59%)	183(64.66%)
8	Si2g06470	SibHLH059c	289	Chr2 (5304236)	87(30.10%)	6(2.08%)	196(67.82%)
9	At2g24260	AtLRL1	351	Chr2 (10319646)	93(26.57%)	4(1.14%)	253(72.29%)
10	At4g30980	AtLRL2	310	Chr4 (15079489)	91(29.35%)	9(2.90%)	210(67.74%)
11	At5g58010	AtLRL3	297	Chr5 (23483670)	91(30.64%)	10(3.37%)	196(65.99%)
12	At1g03040	AtbHLH7	302	Chr1 (704279)	100(33.11%)	8(2.65%)	194(64.24%)
13	At4g02590	AtbHLH59	310	Chr4 (1137968)	89(28.71%)	8(2.58%)	213(68.71%)
