# Supplementary material for: SiLRL1, a bHLH transcription factor from foxtail millet, promotes carotenoid accumulation and improves drought tolerance
Source: BMC Plant Biol. 2025 Dec 6;26:62. doi: 10.1186/s12870-025-07825-8 (PMC12797406; doi:10.1186/s12870-025-07825-8)
Supplement: Supplementary file 7 — Supplementary Material 7. Table S5: Identifiers and protein sequences of LRL1 orthologs from 11 species. [file 12870_2025_7825_MOESM7_ESM.fa]

>Si1g20740 SiLRL1-Setaria italica
MGGFVDPFVPAPAWPQDMVFTGTSWSGSASSLADSAGTYLAAAPDEDTEFHLQNRSKPVF LNGNAKEILSSVELHEQFLQAQLQDDVTQGLNFEMDGALMASTLGSVLSTPSAISLADSA PVVCSSNDSSGSEQSGLPQFLLGEQSVPSAAWPSTFMQIPSLVGEETSKSFGFGAVCNDD LLREACAADGKNYPQLGNMPSVPLQLHNDVEFNTGKMLSFAPGPGQQVNTNFEDLQISQK EFSSLHHLNLSSLVSGQLSSFNATGVAHNPKQSNEVSSGKNGLNAPPFMARSEVPNGSGI AANGAPKPRVRARRGQATDPHSIAERLRREKISDRMKNLQELVPNSNRTDKASMLDEIID YVKFLQLQVKVLSMSRLGATEAVVPLLTESQTESSSGGLLLSPRSGRQQAGRSSLLGQSE LRDGASFEQEVMQLMENNMTTAMQYLQSKGLCLMPIALASAISDQKGTSSEAVRPVNSGA TDEEDGAGGENHDAKEMLRGLNAFGSAREMKSRA
>Bol045781 BoLRL1-Brassica oleracea var. oleracea
MMDSLLTPSTFSHMQTPATTFDHEDFLNHIFASAPWPSVDETHAPQPPPSDGFLDSRNQQIMMMPLSSHHQNDNVDGSSAHALYNGFSATGSRPFHIPQGSGGGPMHQQGQRQRQPQQQASASTDTGGTAVSPSQSRTKVRARRGQATDPHSIAERLRRERIAERMKALQELVPNGNKTDKASMLDEIIDYVKFLQLQVKVLSMSRLGGAAYVSSQISESGGSHGSASSAVAGGNQPTGNSNDGLTMTEHQVAKLMEEDMGSAMQYLQGKGLCLMPISLATAISTATSHTRNSLIPGAGDVGGRPSSSNLSGKTVQTMNTLKLNSNGNGMAEGSSSIAVKEAVSISKP
>LOC_Os02g35660.1 OsLRL1-Oryza sativa Japonica Group
MGGFAYPFTPSPAWSRDAVFAGSPWAAGGVSSLADALVSYGAVDDEEAAFLGKTAASSPSTARLHEQQQLLLEAELLRHGDGLGFAAMDDDGGAAMLGALEPCAMPLTDSGGPPVICSSSSNDSSGSEHSAAMPAGGGFLVGEQQQHVPPAAYAAGGVLPSMAAGEETPQSFGFGSLFNGDLLQEATVSKYHHHQQQQQLGVVPSSQPHHLNDDIDFNTGKLMSFASGQQHVTPSIDSLQIDQKEFSSGLHHLNLSSLISGPLASFNATQSHRQPAEACGGKNGGAAPFVNLSEVLPKGNGSGSAGNGAPKPRVRARRGQATDPHSIAERLRREKISDRMKDLQELVPNSNKTNKASMLDEIIDYVKFLQLQVKVLSMSRLGAAEAVVPLLTETQTESPGFLLSPRSSSGERQAGAGAVTGGLPGDQPELLDGGAMFEQEVVKLMEDNMTTAMQYLQSKGLCLMPVALASAISAQKGTSSAAVRPEKKKNGDGDGGGDEEDVKGEFDAPRRPPVGRPKEMRSRV
>AT5G58010.1 AtLRL1-Arabidopsis thaliana
MENGNGEGKGEFINQNNDFFLDSMSMLSSLPPCWDPSLPPPPPPPQSLFHALAVDAPFPDQFHHPQESGGPTMGSQEGLQPQGTVSTTSAPVVRQKPRVRARRGQATDPHSIAERLRRERIAERMKSLQELVPNTNKTDKASMLDEIIEYVRFLQLQVKVLSMSRLGGAGSVGPRLNGLSAEAGGRLNALTAPCNGLNGNGNATGSSNESLRSTEQRVAKLMEEDMGSAMQYLQGKGLCLMPISLATAISSSTTHSRGSLFNPISSAVAAEDSNVTATAVAAPEASSTMDDVSASKA*
>Zm00001eb244380 ZmLRL1-Zea mays
MDGFVDPFVPEQAWPQDAMFIGSSWPCAGAGATSLADPAGTYAYLGAQAAPGQGAGFHLQDGSSTALVPPLELHQQFLSAHLPGDDVTVTQEEGLGFEVNSALVAGMLGPVLSAPCAVSLADSAPVVCSSSNDSSGGSEQSGLPPPPRFLVLGEQPASWPSAFPRISSLAGEETSRSFGFGAVSDNDLVRGSSCVADVNKYPQIGNARLHVEDDVEFNTGKMLSFAPGLDFGDLQLSQKELSGLRHLNSGQQLSSFDATRNPEQSSNEASGGGTGLNAPPFMVPANGAAGNGAPKPRVRARRGQATDPHSIAERLRREKISDRMKNLQELVPNSNRTDKASMLDEIIEYVKFLQLQVKVLSMSRLGATEAVVPLLTQSQTENSGGGLLLSPRSGSGRQQQARGGSLPPPSSEVRDGAAFEQEVAQLMESDMTTAMQYLQSKGLCLMPVALASAISGQKGASSAAVQPENGGAKEMLRAVKPLASPIHGR*
>Traes_7AS_D56F0F9E5 TaLRL1-Triticum aestivum
MDYSNEEGSMPPAGYFRARSNQNLTFDEHEQNPAMLANGCLPYNTQTDLLSGEILSENKPSNSLMELPQLQNNGSLQSNLIPSGTLHCTSTPGTFDLQLDTPGLLELPHALSSSIESNGSEVSAFLADVHAVSSASTLCSTFQNVPSYMEPVSLEAFSFQGIQNAAMFNNTSHSNGNLSVFDEATMASLHDSKEFLSGGISSFGTAEQSQLAGSGLKAEQQEQNVMCNIPLPFASGSQMAVSEAQGTLIPSKISSTIHNNKSEYPVPIXXXXAQNKANSANGNSASAKPRARARRGQATDPHSIAERLRREKISERMKNLQDLVPNSNKADKSSMLDEIIDYVKFLQLQVKVLSMSRLGAPGAVLPLLAESQTEGHSNSSLSPPTASQGLLDAAGPEDSLVFEQEVIKLMETSITNAMQYLQNKGLCLMPIALASAISNQKGTSAAAVPPER*
>Sobic.004G184200 SbLRL1-Sorghum bicolor
MSRHPTTKQSKMGGFVDPFVPESAWPQDTMFIGSSWPAAGPAGTYLGGAGAAAPDQLHLQNVSSSSTGALLNGSAKEIVSLSPVEELHEQFLSAHLPLPADDVAPQGLNFEVDSVVLSTPCAISLADSAPVVCCSSNDSSGSEQSGLPPFLLLGVGEQQPAWAPSTFPRISSLVGEETSQSCFGFSNHLLREASCAADAKKYPQLGDLPSAPLQLHDDVEFDTGKMLSFTPGLGQQLNASTNFGDLQLSQKEFSGLHHLNLSGQQLPSFNATGATHNPEQSSEVSSGKIGLNAPPFMNRQEVANGNGAAGSGAPKPRVRARRGQATDPHSIAERLRREKISDRMKNLQELVPNSNRTDKASMLEEIIEYVKFLQLQVKVLSMSRLGATEAVVPLLTESQTESSGGLLLSPRSGSSGRQRAGGGSLPSSEARDGAAFEQEVAQLMENNMTTAMQYLQSKGLCLMPIALASAISDQKGSSSAAVQPENGGAKEMLRAVKPLGSPIQGR*
>Sevir.1G203600.1 SvLRL1-Setaria viridis
MGGFVDPFVPAPAWPQDMVFTGTSWSGSASSLADSAGTYLAAAPDEDTEFHLQNRSKPVFLNGNAKEILSSVELHEQFLQAQLQDDVTQGLNFEMDGALMASTLGSVLSTPSAISLADSAPVVCSSNDSSGSEQSGLPQFLLGEQSVPSAAWPSTFMQIPSLVGEETSKSFGFGAVCNDDLLREACAADGKKYPQLGNMPSVPLQLHNDVEFNTGKMLSFAPGPGQQVNTNFEDLQISQKEFSSLHHLNLSSLVSGQLSSFNATGVAHNPKQSNEVSSGKNGLNAPPFMARSEVPNGSGIAANGAPKPRVRARRGQATDPHSIAERLRREKISDRMKNLQELVPNSNRTDKASMLDEIIDYVKFLQLQVKVLSMSRLGATEAVVPLLTESQTESSSGGLLLSPRSGRQQAGRSSLLGQSELRDGASFEQEVMQLMENNMTTAMQYLQSKGLCLMPIALASAISDQKGTSSEAVRPVNSGATDEEDGAGGENHDAKEMLRGLNAFGSAREMKSRA*
>Solyc12T000420.1 SlLRL1-Solanum lycopersicum
MQAMNSFQSTGENGASSGEHMSHSHFDPSSSHDDFLQQILSSVPSSSPWPEISGDGHPYNFDDHQSTLLA SKLRQHQINGGTSAAAAAKALMLQQQLLLSRGIAGNGGSGINGDQNDDGLNSGNDISVQALYNGFAGSLG QTSNQSQHFHHSQAQSFGAPAASLSMNQTPAASGSAGGAQPKQQKVRARRGQATDPHSIAERLRRERIAE RMKSLQELVPNANKTDKASMLDEIIDYVRFLQLQVKVLSMSRLGGAAAVAPLVADRSSEGGGDCVQGNVG RGGSNGTTSSANNDSSMTMTEHQVAKLMEEDMGSAMQYLQGKGLCLMPISLATAISTSTCHSMKPNNPLL LAGGSAINGVGETGGGPSSPTLSASTVQSATMGNGGT
>Glyma.17G075200 GmLRL1-Glycine max
MQPCSREMQGPNTTNSLFNNNTTCSNQPQIHFDTTSNDDFLKQMLSNLPSSSWTLDQTTPDNNVVFPYDV EHANLASKFRNHQITTDNDKASALMLHHHLLLSSSAAAANSQLLHMPFDSSAPNDVVDAPSFKSLTPNGE PASVQALYNGFSGSLQPNNQTHHFQQHPQPQVQVQGQSFGASAPANGGGSGQPKQRVRARRGQATDPHSI AERLRRERIAERMKALQELVPNANKTDKASMLDEIIDYVKFLQLQVKVLSMSRLGGAAAVAPLVAEGGGD CIQAKRSNSNDSLAMTEQQVAKLMEEDMGSAMQYLQGKGLCLMPISLASAISKATCHPFINGDGPSSPRM SALTLANAVVKDAASVSKS
>DCAR_019383 DcLRL1-Daucus carota
MQSMNSNMNHNQQNQNNSNFQEEPHHSFDQTASHDDFLEQMLNSLPSWPQSSEQNSHKASFPWDSSQGNG LMAASFDDQSVMLASKLRQNQISGGGGGGGGGSSASAALSMLQQQLFMARGLASALQGDDPEGSGLLPLP VSLSNGDDDGDGPFKSVNPGSGDGSVQALFNGFTGSLHASSQTSNQAQHFHQSQSQNYGGGVGGMSQAQG NGGGGGTGGAPAQPRQRVRARRGQATDPHSIAERLRRERIAERMKSLQELVPNANKTDKASMLDEIIDYV KFLQLQVKVLSMSRLGGAGAVAPMVADISSEGGGDCVQSTGGGGASRNGNGSQTAAASSSSNNETMKVTE HQVAKLMEEDMGSAMQYLQGKGLCLMPISLATAISTSTTTNTRSHHPLLPSTNGAGGPTSPSLSVLSVQS ATRGVNGVNNDNTSVSKP
