# Supplementary material for: SiLRL1, a bHLH transcription factor from foxtail millet, promotes carotenoid accumulation and improves drought tolerance
Source: BMC Plant Biol. 2025 Dec 6;26:62. doi: 10.1186/s12870-025-07825-8 (PMC12797406; doi:10.1186/s12870-025-07825-8)
Supplement: Supplementary file 8 — Supplementary Material 8. Table S6: 185 SibHLHs expression of different tissues in Yugu1. [file 12870_2025_7825_MOESM8_ESM.xlsx]

## Sheet: Sheet1
	Supplemental Table S6. 185 SibHLHs expression of different tissues in Yugu1
	Gene Name	ID in Yugu1	Seedling first leaf	Seedling first leaf	Seedling first leaf	Seedling first root	Seedling first root	Seedling first root	Three-leaf leaves	Three-leaf leaves	Three-leaf leaves	Flowering pollen	Flowering pollen	Flowering pollen	Shooting node	Shooting node	Shooting node	Shooting fully developed leaf	Shooting fully developed leaf	Shooting fully developed leaf	Germination emerging seed	Germination emerging seed	Germination emerging seed	Booting node	Booting node	Booting node	Booting young panicle	Booting young panicle	Booting young panicle	Booting stem	Booting stem	Booting stem	Mature fulling seed	Mature fulling seed	Mature fulling seed	Flowering panicle	Flowering panicle	Flowering panicle	Mature hard seed	Mature hard seed	Mature hard seed	Mature seed	Mature seed	Mature seed	Flowering primary branch	Flowering primary branch	Flowering primary branch	Flowering developed flag leaf (basal)	Flowering developed flag leaf (basal)
	SibHLH094a	Seita.1G013200.1	1.5389	0.779395	1.21167	0	0	0	0	0	0	0	0.0554897	0.0359431	0	0.118019	0.0617673	0	0	0	1.9066	1.95683	1.70025	0.0529006	0.059523	0.0656335	1.10421	0.0245012	0.78657	0	0	0	0.324612	0.0882663	0.15091	0.144936	0.086385	0.0418712	0.0777035	0.182852	0.05139	0.0468066	0.121869	0.0814056	0	0	0	0	0
	SibHLH162	Seita.1G026900.1	1.00502	0.306344	0.779319	0	0.57675	0.417818	0.431258	0.373017	0.354564	0	0	0	0.149302	0.0151815	0.119182	0.0173175	0.104303	0.0620149	0	0	0	0	0.019142	0	0	0	0	0.0983737	0	0.124667	0	0.0113542	0.013866	0.0155367	0.0185204	0	0.0124943	0.0168009	0.0165265	0	0.0223953	0	2.93398	0.270233	2.09148	0.0162314	0.048598
	SibHLH041a	Seita.1G034600.1	1.52527	3.92362	2.20732	0	0.11998	0	1.4399	1.84416	1.22285	0	0	0	0.729886	0.0426353	0.539253	5.39839	2.60376	4.74105	1.64147	1.90518	1.61639	0.729886	0.0426353	0.539253	0.0324314	0.0147521	0.0394659	0.0767417	0.101734	0.0466817	0.277742	0.244466	0.298548	0.0290885	0.0520121	0.0504211	0.116962	0.204461	0.0928253	0.0469702	0.0419297	0.024507	0.0424727	0.0665716	0.0624857	1.24596	0.636913
	SibHLH021a	Seita.1G110100	0	0	0	1.95546	0	0.118101	0	0	0	0.103475	0.0605287	0.078414	0	0	0	0	0	0	0.207326	0.227078	0.23861	0	0	0	0.313363	4.98888	2.0735	0.0185376	0	0.0281909	0.447272	0.462152	0.329228	4.97129	3.68542	5.05454	0.183646	0.208954	0.149485	1.15729	0.772294	1.00638	0.0170994	0	0	0	0
	SibHLH105a	Seita.1G118500.1	67.8084	67.4885	67.0342	15.9411	14.1513	15.4444	45.7395	55.0863	48.2325	21.5454	21.1081	20.8197	48.5469	44.6316	48.556	36.9781	39.3896	37.8683	27.0907	26.8418	26.8566	53.1501	53.6285	52.4869	39.782	43.5748	41.4083	44.2656	49.9345	44.3829	23.675	22.653	24.7888	49.5542	45.2366	48.869	55.6134	52.1348	54.3933	28.0758	25.824	26.3667	57.5878	53.1746	56.0548	36.8095	40.4539
	SibHLH121b	Seita.1G147000.1	7.19831	7.09058	6.42996	0	2.17899	1.21278	2.7897	5.31701	3.49765	0	0.0295986	0.0383445	5.31052	5.71605	5.40333	2.87238	4.81526	3.463	3.36463	4.57489	3.75499	3.78115	3.71475	3.95606	6.11981	6.06407	6.6081	3.83445	3.42484	3.80476	1.98667	1.58195	2.00091	4.94783	4.91502	4.8689	3.21219	4.43085	3.31683	1.81427	1.56014	1.78031	7.67595	7.45467	7.45475	4.14604	4.79614
	SibHLH035a	Seita.1G155800.1	11.1714	10.7164	10.0606	0	0	0	3.1018	1.67682	2.41597	1.71144	2.82367	1.82902	4.89198	5.13203	4.28607	0.622779	1.1253	0.743399	4.36879	2.98536	3.58774	9.5441	8.53604	9.41233	15.6982	5.55384	13.1903	9.90568	6.58813	8.06999	1.89685	2.20495	1.59569	5.92258	7.99241	5.03615	1.43784	2.05428	1.30753	5.19671	5.95987	4.80147	19.2533	32.735	20.644	1.51767	0.611693
	SibHLH095a	Seita.1G188200.1	0.089404	0	0.0586608	0	2.4456	1.22655	0.2532	0	0.109564	0.0537327	0	0.0678648	0	0	0	0	0	0	0.538302	0.628891	0.90113	0	0	0	0	0	0	0	0	0	28.2905	15.4658	24.7081	0	0	0	70.0557	55.7326	68.261	29.0759	19.9204	26.9366	0	1.50309	0.457216	0	0.0356661
	SibHLH095b	Seita.1G188300.1	0	0	0	0	0	0	0	0	0	0	0.0889056	0	0	0.075636	0	0	0	0	0	0	0	0	0	0	0	0	0	0	0	0	8.81422	5.71339	8.49713	0	0	0	40.4614	30.5521	38.2044	14.8487	11.6039	13.2385	0	1.13376	0.443405	0	0
	SibHLH095c	Seita.1G188600.1	0	0	0	0	0	0	0	0	0	0	0	0	0	0	0	0	0	0	0	0.0263975	0	0	0	0	0	0	0	0	0	0	60.0973	21.9599	49.262	0	0	0	91.8073	78.9337	91.5572	35.0382	26.4919	32.8261	0	3.19665	0.921191	0.128003	0.215579
	SiLRL1	Seita.1G200500.1	6.0766	6.82594	6.70801	14.2263	10.0439	8.59203	6.88699	5.85671	6.57563	0.528994	0.614912	0.488245	3.96459	5.48446	4.74718	10.0291	10.7245	9.81158	2.33129	2.32177	2.64441	1.87212	0.851106	1.64234	0.423605	5.41271	2.1791	0.619645	0.862859	0.665167	15.1828	18.515	15.7522	22.1057	26.4539	24.1279	39.3317	35.4086	38.4859	11.6231	8.98672	10.767	28.1078	30.3387	29.3818	8.08297	6.75251
	SibHLH128a	Seita.1G223700	6.01087	5.28182	5.43603	7.51821	6.62729	6.81099	2.14346	5.27972	3.23175	0.00855558	0.0250233	0.0162087	1.61285	0.32997	1.16988	1.44488	0.621608	1.28992	2.00885	1.89005	1.99082	0.0954229	0.0984211	0.093726	0.0485805	0.0147319	0.0344854	0.283555	0.130621	0.215607	0.12584	0.127373	0.129626	0.10167	0.0476124	0.069234	0.0759214	0.0549718	0.0849732	0.0820852	0.0314042	0.0703611	0.0176727	0.0332402	0.00520001	0.201053	0.127776
	SibHLH153	Seita.1G268300.1	2.93653	1.98478	2.90408	1.45011	10.2088	10.8015	0.44194	0.309498	0.417241	0.230202	0.224431	0.226136	15.5319	29.9341	20.6796	0.532395	0.777359	0.779945	0.192183	0.0748416	0.10724	7.48857	10.5392	8.90759	8.18171	5.70354	6.86341	20.8724	9.63255	18.3271	0.737072	0.698129	0.697558	12.8096	8.64413	11.29	0.977746	0.939115	1.17781	0.238393	0.172126	0.164625	9.12985	9.71895	9.48311	0.158774	0.135823
	SibHLH155	Seita.1G269500.1	3.6184	2.67758	3.2153	2.24009	0.494817	0.676455	0.945274	1.12654	0.929629	0.0091182	0	0	11.2969	23.1648	15.1596	3.60604	4.46853	4.07791	0.879219	0.84709	0.936622	4.96625	7.66675	5.5833	10.5621	2.33155	7.21412	7.114	5.88553	7.24135	0.355816	0.458153	0.379912	4.12528	4.09182	3.62585	0.410795	0.761628	0.510436	0.214959	0.172925	0.189101	7.21752	6.53257	6.57277	11.2716	8.21308
	SibHLH096c	Seita.1G279300	3.5958	2.70918	3.29207	0	7.03837	6.39177	0.0338326	0.073159	0.0439199	0.0430786	0.0139995	0.0181362	4.29474	12.0649	7.106	0.067929	0.0272757	0.0810856	7.07591	6.65957	7.17939	7.10025	4.18977	6.02738	7.39265	2.68274	5.40761	3.1256	3.9949	3.52091	0.879312	0.739324	0.72883	2.49868	3.02212	2.97897	1.22524	0.948997	1.1539	0.590444	0.272326	0.39022	0.0830523	0.111579	0.0349104	0.0254675	0.0285943
	SibHLH135e	Seita.1G319800.1	33.7792	26.2364	30.5406	0	13.482	12.6035	0	2.45238	0.635089	0.679552	0.828144	0.786756	9.13574	9.48779	8.72669	0	0	0	16.5587	10.6047	14.4237	32.5802	64.2565	42.5771	313.461	113.453	236.28	66.3492	20.2216	48.1358	0.917925	0.84308	0.772192	68.3049	93.799	74.9045	3.28573	2.33908	3.06784	4.34657	5.36982	5.02167	0	0.352026	0.137675	0	0.0375888
	SibHLH046a	Seita.1G303900	8.98046	6.82495	8.1219	0	1.02144	1.66493	0.343696	0.805133	0.470957	0.0243124	0.0474057	0.0307067	2.44587	1.55271	2.13714	0.368038	0.4849	0.411862	7.97675	8.73223	8.5624	6.44012	6.68696	6.47629	23.8138	11.1357	19.2914	9.75645	3.56751	8.6439	0.540047	0.965214	0.663042	5.77832	8.6346	6.90385	0.730216	0.758749	0.768308	1.27961	1.294	1.21706	0.301323	0.472293	0.325091	0.754589	0.645512
	SibHLH086	Seita.1G293000.1	0	0	0	0	0	0	0	0	0	0	0	0	0	0	0	0	0	0	0.149688	0.306036	0	0	0	0	0	0	0	0	0	0	0	0.0370745	0	0	0	0	0	0	0	0.0983009	0.0365633	0.128223	0	0	0	0	0
	SibHLH059b	Seita.1G292900.1	0.28888	0.0440276	0.126362	0	1.41834	0.990801	0.045452	0.0368566	0	0.231493	0.0564225	0.146189	0.419615	0.0960022	0.439639	0	0	0	9.20406	5.29182	8.00721	0.10758	0.121047	0.0667368	0.0547696	0.249131	0.0666494	0	0.147262	0.0788353	0.868602	1.5437	0.876839	0.0491241	0.117116	0	0.829601	0.796823	1.09733	2.98252	3.08024	3.14541	0.0478181	0.13491	0	0	0.0768291
	SibHLH063	Seita.1G289600.1	8.09757	6.78148	7.60884	4.12886	3.21271	3.55345	6.3231	10.8739	8.0413	0.152938	0.149104	0.179365	32.2965	8.38113	24.7062	2.8216	1.72227	2.54149	1.04652	0.663259	0.927475	0.852883	0.262762	0.768432	0.310149	0.695983	0.51581	0.792611	0.30577	0.699404	0.944394	0.90805	1.07583	6.43523	5.12879	6.04343	1.15582	1.22332	1.24279	0.419241	0.421032	0.453108	31.1221	38.2493	34.0878	1.3756	0.623597
	SibHLH091a	Seita.1G285400	0.186769	0.11386	0.224665	7.77802	0.0982492	1.06763	0	0.0357431	0.0381474	0	0	0	0.101734	0.186203	0.142119	0.070801	0.106608	0.0633853	0.0585695	0.150537	0.137265	0.069553	0.136955	0.043147	0.0885248	0.595956	0.280088	0.201095	0.0317363	0.22936	0.0112315	0.116051	0.0566898	1.39744	1.87403	1.45887	0.0510817	0.15455	0.0675669	0.051284	0.0572256	0.0668944	0.0927468	0.10176	0.045483	0.0331802	0.0496719
	SibHLH096d	Seita.1G327200	1.37222	0.605001	0.932511	0	1.72729	0.75639	0	0.0844105	0.0300294	0	0	0	0.413772	1.20927	0.735181	0.0278671	0	0.0166322	1.20797	0.743331	1.00337	0.273759	0.0924089	0.237756	6.2439	2.66265	4.74889	0.0791507	0.037474	0.0601838	0.380178	0.374556	0.368164	3.96271	4.36609	3.98696	2.42273	1.8925	2.2738	0.694372	0.513544	0.642439	0.231198	0.469185	0.250628	0.0130597	0.00977538
	SibHLH066a	Seita.1G350600.1	5.45571	4.39815	4.58448	2.1742	14.8533	13.4595	7.31892	2.39959	5.45432	3.30769	3.4491	3.30579	1.69443	5.72547	3.1526	0.898022	1.4478	1.13692	2.19713	2.10399	2.35153	1.63072	2.01534	1.75788	9.79921	7.8004	8.44666	1.54584	2.02487	1.8023	1.36413	1.05268	1.24198	16.3332	10.8554	15.2348	6.26311	5.22739	6.31065	1.43498	0.914992	1.31642	2.68547	3.03956	2.58728	7.24371	10.9396
	SibHLH024	Seita.1G357200.1	10.8075	13.0187	11.0458	14.1633	2.4053	3.56418	1.07912	0.556849	0.891458	0	0.12178	0	2.83025	3.93694	3.52449	1.18181	2.96584	1.26963	5.86585	8.13222	5.49896	6.61758	5.87843	6.19381	14.0673	11.9372	11.6521	3.91613	3.2844	2.89263	1.5748	3.09941	1.60865	15.5861	20.3487	15.2541	4.43381	3.66897	3.60905	1.78055	1.75759	1.87589	2.47701	3.20303	2.42944	1.55076	0.912037
	SibHLH009b	Seita.2G029600.1	9.18152	10.6311	7.86132	0	0.307883	0.182489	6.52976	7.02597	6.7161	0.223845	0.32735	0.24233	6.6949	1.11397	4.77169	7.44269	11.3435	7.9091	1.97221	2.74855	2.53061	2.16967	4.73208	2.85784	2.51182	1.43163	1.93342	1.73297	2.16986	1.69886	0.239973	0.257875	0.181686	2.26648	1.37514	1.92904	0.774907	0.601722	0.794003	0.3857	0.234756	0.35446	20.3845	20.7233	22.0209	4.87746	3.87373
	SibHLH059c	Seita.2G057800.1	11.377	11.696	11.4807	3.18399	4.84193	4.2466	12.6368	8.69125	10.9936	0	0.0136884	0	5.47179	9.31625	7.03948	4.07814	3.78706	4.04345	4.08789	3.9439	3.87047	4.37165	5.03638	4.76006	6.01919	5.58469	6.03122	4.85459	4.48964	4.81971	4.42528	3.91929	4.16942	9.48655	8.25397	9.5646	7.08263	7.47479	7.0738	4.71094	4.50087	4.83962	6.84454	7.93153	7.39011	9.98547	9.38481
	SibHLH079b	Seita.2G071300.1	5.06693	5.0839	5.31008	36.7675	2.66545	5.55147	0.863658	1.13131	0.862431	0	0.0412351	0.0534196	3.335	11.9625	6.65552	1.08045	1.3256	1.28971	10.4342	11.0453	11.0831	5.54287	5.39635	6.38929	15.0502	8.70303	12.8105	4.28114	6.06279	4.78205	1.37117	1.41679	1.31368	8.68812	11.3409	10.0813	1.58792	2.29054	1.75668	2.2029	2.22525	2.17777	2.13176	1.31461	1.69665	1.6878	1.60024
	SibHLH042	Seita.2G081900.1	0	0	0	0	0	0	0	0	0	0.128248	0.125033	0.115699	0	0	0	0.0173339	0	0.0206912	0.0114715	0	0.0192035	0	0.0191601	0	0	0.0157736	0	0.0164111	0	0.0249571	0.384966	0.818277	0.444133	0.746465	0.370758	0.700862	0.675332	0.924925	0.794023	0.0904007	0.145707	0.0786119	0	0.0854175	0	0.0812339	0.036483
	SibHLH030b	Seita.2G202100.1	2.27215	1.22776	1.9313	0	2.22753	1.06268	1.02374	0.434836	0.854338	0	0	0	11.8703	5.22558	9.32965	1.615	3.56662	2.34841	5.0525	2.83787	4.29406	5.42307	4.38173	5.40418	8.95832	2.13764	6.0762	3.25266	3.42217	2.66347	0.857089	0.693082	0.70534	2.71344	2.19822	2.60284	0.593192	0.398828	0.532426	1.03794	0.987315	0.998766	13.8732	14.9038	13.0158	2.77973	4.67637
	SibHLH066b	Seita.2G205900.1	6.93262	6.04033	6.86906	0	10.1949	9.19039	20.2074	6.12985	14.2617	0.24344	0.0730269	0.141908	29.1408	24.7266	28.0648	4.44701	4.05499	4.61041	7.46889	4.89028	6.86983	22.0172	17.077	20.6656	15.7016	14.9615	15.1608	15.9688	24.095	19.1572	2.10229	2.19547	1.91511	16.4474	19.8039	16.5261	0.907568	1.23758	0.980657	1.75559	1.77569	1.58022	16.4474	19.8039	16.5261	11.9563	11.3112
	SibHLH069a	Seita.2G228700.1	1.6014	0.256269	0.945656	0	1.17938	0.549247	5.55576	7.294	5.64222	0.288737	0.516081	0.303898	13.3897	15.6463	14.2572	13.8411	57.4503	25.8154	0.21092	0.492829	0.252203	25.0473	9.4614	20.8099	17.898	3.19022	13.3563	30.6053	12.0411	23.2058	0.0866713	0.0597032	0.072911	0.531021	1.266	0.424825	0.0328491	0	0.0434502	0	0	0	20.4773	19.295	20.2986	7.46801	7.4426
	SibHLH030c	Seita.2G235400.1	4.28323	2.06719	3.12263	0	0	0	0.11232	0.819711	0.145808	0	0	0	22.035	20.1652	21.8836	11.2306	17.25	12.9212	3.94004	3.13847	3.59767	16.3496	17.0503	18.4708	27.7457	8.24962	20.7524	3.07453	6.67168	3.8963	2.57575	2.83888	2.70852	4.85576	7.52475	5.26051	1.56197	1.44399	1.29128	0.862484	1.22489	1.02274	2.00883	2.66708	2.26	0.126823	0
	SibHLH096e	Seita.2G238000.1	0.637642	0.358824	0.708022	0	0	0	0	0	0	0	0	0	0.320611	0.537911	0.319915	0.0557815	0.223981	0	5.20513	3.57964	4.14046	0	0.0616582	0	1.61809	0.862924	1.08638	0.264059	0	0.24094	2.97322	3.10871	2.94781	1.10099	1.43174	1.3012	4.46724	3.46352	4.52485	1.42225	1.04599	1.22272	0	0.137439	0	0	0.0391347
	SibHLH049b	Seita.2G241500.1	1.77144	1.16477	1.46117	1.53293	1.29573	1.273	0.127413	0.232466	0.175739	0.618513	0.751287	0.499447	7.73773	14.1707	9.49619	0.77705	0.693357	0.709977	7.33912	5.51834	6.69558	3.06284	2.96909	2.98158	3.08024	3.49186	3.4214	4.7229	3.99051	4.53038	0.298275	0.503182	0.353336	7.94396	7.14062	8.24994	0.539865	0.586343	0.448595	0.922793	0.880833	0.928142	1.08074	1.34728	1.02301	0.215797	0.141337
	SibHLH102	Seita.2G242100.1.	6.0237	5.37847	5.62975	1.89781	3.72691	3.20933	3.46636	8.05838	5.08346	0.24604	0.396523	0.234649	48.0205	6.48025	33.4905	3.86705	4.02015	4.02059	10.1518	11.1477	10.3472	14.0428	11.1272	12.808	13.1153	10.0899	11.6463	6.52175	9.71464	7.40765	2.52613	3.74084	2.74636	5.02078	5.95958	5.43005	6.89276	7.29136	6.90931	4.12381	3.41587	3.78115	3.6717	4.19823	3.9491	2.01263	1.25985
	SibHLH130a	Seita.2G252900.1	11.7308	12.4353	12.0406	11.5415	5.72288	6.35548	26.3243	31.6646	27.9463	0.61073	0.700492	0.635235	9.19816	5.9296	8.63562	28.3473	28.9335	28.6849	30.2545	19.8673	25.8505	1.86986	2.87414	2.15422	5.15079	2.81462	4.22005	4.42476	2.46818	3.69478	6.57813	5.84986	5.97373	9.133	7.10649	8.21935	5.35825	4.07248	5.22235	8.40033	8.38457	8.34966	7.43569	9.18417	8.38467	20.0704	14.8203
	SibHLH049c	Seita.2G263000.1.	28.1058	29.7164	30.4183	13.67	10.4586	10.3965	15.1285	49.0703	26.4131	0.42866	0.522392	0.304538	6.33747	27.9764	13.0835	3.97958	2.77348	3.93341	53.1429	40.3129	49.8448	7.71927	7.90111	8.09433	21.6273	22.2356	22.9862	8.11141	4.97656	6.82459	7.2539	8.14339	7.42823	30.6776	31.2829	33.0721	16.6054	14.9024	16.4975	14.3504	14.2593	14.3503	5.66691	7.34872	6.77393	4.13388	2.79196
	SibHLH137a	Seita.2G269400.1	11.8153	8.99409	9.60798	0	0	0	0.0296648	0.0481099	0.0770189	0	0.0736496	0	35.5	12.7507	27.5459	0	0	0	24.0759	64.8756	37.9677	17.9746	19.9482	19.252	94.584	46.3405	78.7341	22.4658	11.2772	18.8832	0.0680285	0.445181	0.228912	15.1971	22.893	17.7282	0.567233	0.79742	0.613874	0.144958	0.0462151	0.108047	0.249672	0.381553	0.321403	0.200971	0.0752152
	SibHLH006a	Seita.2G277500	0.125468	0.0806233	0.106798	0	0	0	0	0	0	0	0	0	0	0	0	0	0	0	0	0	0	0	0	0	0	0.0772045	0.0422475	0	0	0	0	0.00505694	0.00308782	0.24219	0.416554	0.329846	0	0	0	0	0	0	0	0	0	0	0
	SibHLH006b	Seita.2G277700.1	2.75825	2.17973	2.77052	0	0	0	0.0321465	0.0260673	0	0	0.0399055	0	0.185486	0	0.17768	0.425988	0.894114	0.554721	0.128144	0.089825	0.214515	0.0380436	0	0	0	1.76201	0.424248	0	0	0	0.0491464	0	0.0310078	2.7795	3.6446	3.3123	0.167642	0.0751418	0.147829	0.157085	0.425692	0.204901	0.3382	0.413473	0.348291	0.145189	0.0543384
	SibHLH105b	Seita.2G342600.1	46.6903	43.4278	45.123	24.8877	26.0687	27.1714	29.199	38.3869	31.5013	1.92478	1.23456	1.79128	69.5035	59.1106	65.5781	65.7503	66.5313	68.5312	33.3642	34.1251	34.2442	52.2568	52.2831	52.5104	62.3675	44.5489	57.2677	55.7164	44.2085	51.9559	52.9723	55.1118	54.2574	43.8976	41.1037	42.3305	99.1975	102.099	99.9286	56.4286	47.9065	54.8778	40.1775	39.8312	41.1301	28.3877	29.923
	SibHLH022	Seita.2G346000.1	0.979552	0.895747	0.795742	0	0	0	0.0880693	0	0.114327	0	0	0	0.508162	0.232521	0.547624	0	0	0	0.772342	0.492173	0.763998	0.521125	0.46909	0.840524	5.51841	3.62043	4.97196	0.803575	0.475567	0.534638	0.336606	0.62605	0.509697	4.66404	4.19817	4.8672	0.995096	0.92637	0.860615	0.707009	0.411612	0.681639	0.138981	0.0871353	0.204468	0.099441	0
	SibHLH130b	Seita.2G349800.1	28.142	30.7965	29.1793	13.0376	4.12954	5.20706	22.9664	37.5583	28.6567	1.29078	0.976357	1.15243	19.5245	26.6725	22.3884	23.1822	25.8285	24.0529	22.4345	24.1587	22.1836	11.8522	13.4523	13.2678	11.4527	12.5418	11.9297	11.7017	11.6089	12.0656	11.4367	13.7499	11.97	13.7521	10.4259	12.0497	15.7989	15.7904	16.3363	13.4945	12.3077	13.4801	17.5974	18.5725	18.044	13.9724	11.8915
	SibHLH085b	Seita.2G373500.1	0.205146	0.140696	0.269205	37.28	14.4608	14.0722	0	0	0	0.123295	0	0.077861	0	0.0511313	0.0669012	0	0	0	14.0502	13.754	13.311	0	0	0	0	0	0	0	0	0	0	0.0382411	0	0	0	00	0.0841619	0.0565856	0.0556614	0	0	0	0	0	0	0	0
	SibHLH011	Seita.2G400400	7.91812	7.95923	7.69385	26.7738	6.8044	10.7801	4.76457	4.88149	4.3333	3.26945	3.75415	3.21171	10.865	10.7867	10.8414	5.80851	6.58979	5.41552	11.1682	13.6322	11.9942	9.18382	9.72565	7.87549	12.6515	15.0125	13.8895	8.916	6.34734	7.62071	5.99747	6.39981	6.16442	13.29	10.9169	12.3467	15.1759	14.2715	15.088	9.9781	8.91176	9.45626	39.6505	34.0427	35.7245	9.76092	10.4409
	SibHLH020a	Seita.3G055600	0.876063	2.02948	1.34123	0	0.245787	0.200315	0	0	0	0.070203	0	0.088667	5.47188	0.524048	3.65693	0	0	0	0	0.0256769	0	3.4256	0.734179	2.30721	0.0494226	0	0.0746678	6.35132	1.87568	5.5944	0	0.0217742	0	0.0893848	0.497235	0.103291	0.0479212	0.0644389	0.0633864	0.0384887	0.021474	0	0.0290028	0.081826	0.0853376	0	0
	SibHLH008a	Seita.3G055700.1	15.8217	15.2812	15.7651	2.19548	21.9844	20.6188	3.97811	2.43416	3.65995	0.104558	0.033979	0.0880387	14.8989	11.1968	13.3011	1.28602	1.74333	1.50886	7.16506	6.24626	6.75831	7.02941	5.80751	6.77882	14.9306	10.9824	13.4997	6.21266	8.23786	6.59925	2.38531	2.30612	2.22663	20.1466	21.1473	20.7511	2.14117	2.1754	2.0035	1.45858	1.41435	1.4373	3.50367	4.54076	3.8271	13.1251	16.8726
	SibHLH013a	Seita.3G083900.1	3.41682	4.12021	3.71183	5.97038	2.34388	2.83316	1.47691	1.87786	1.65651	0.0300885	0.0586684	0	4.07685	4.87888	4.3265	4.35549	5.85815	4.67237	4.78522	4.77614	4.57296	3.59357	4.71996	4.05951	3.51665	4.53333	3.49977	4.55485	3.07524	4.67248	0.523843	0.438617	0.535649	4.35453	5.09945	5.29024	1.30421	1.32567	1.42626	0.841295	0.874341	1.01131	2.47364	2.86405	2.48711	1.761	2.18692
	SibHLH020b	Seita.3G112500.1	0	0	0	0	0	0	0.0995098	0.511047	0.387537	0.591287	0.658815	0.3734	0	0	0	5.19468	3.28919	4.81754	0	0	0	0.0392547	0	0.0487032	0	0	0	0.0756636	0	0.0575324	0	0	0	0	0	0	0	0	0	0	0	0	0	0	0	0	0
	SibHLH104	Seita.3G113200.1	0.179632	0.469325	0.370424	0	0	0	0	0	0	0.0616918	0	0	0.0559126	0.0767523	0.0669495	0.0291838	0	0	0.193137	0.0676916	0.0969946	0	0	0	0	0	0	0	0	0	0.481474	0.459224	0.537448	0.104731	0.0312108	0.181537	1.81079	1.61385	1.83815	2.23228	2.07576	2.18383	2.16636	1.43811	1.7998	0.328242	0.0204746
	SibHLH097	Seita.3G128100.1	3.01977	2.69133	2.75581	0	0.54833	0.210298	4.18207	1.58413	3.13716	0.386935	0.25149	0.44216	0	0.0458472	0.0399916	1.51664	1.38246	1.31097	0.0461473	0.0539133	0.0386259	0.0513762	0.0770771	0.0849897	0.366184	0.951808	0.594148	0.313588	0.0312566	0.200794	0.0663702	0.0342892	0.0697912	0.422279	0.708453	0.325318	0	0.0338253	0.0499092	0	0.0563606	0.0131766	0	0.0143174	0	4.01948	2.55613
	SibHLH122	Seita.3G163100.1	2.03068	1.74771	1.60671	0	0	0	0	0	0	0.0717916	0.0349959	0.0453367	0	0	0	0	0.0340917	0	30.9714	32.9799	32.3196	0	0	0	0	0.401759	0.206696	0	0	0	0.0646498	0	0.0815786	0.243753	0.145282	0.158443	0.367542	0.197691	0.324103	0.747833	1.01015	0.949797	0.29659	0.167355	0.392709	0	0
	SibHLH112a	Seita.3G189000.1	1.03986	0.847159	0.942791	0	1.51175	1.55629	1.0709	0.810491	0.810944	0	0	0	0.968062	0.999013	0.912524	1.24708	0.971271	1.23196	0.085377	0.132993	0.142923	0.422449	0.713001	0.497924	0.322608	0.410885	0.418755	0.346065	1.44569	0.742978	0.109148	0.0986818	0.103296	3.1829	1.86258	2.77529	0.0310259	0.1043	0.0205193	0.024919	0.0556121	0.0162521	0.337994	0.300203	0.193377	5.11884	4.25392
	SibHLH105c	Seita.3G220600.1	82.7432	83.6891	87.3113	52.8881	146.597	119.475	53.5964	50.5216	53.6089	11.0331	10.704	9.72041	100.532	68.9673	91.5816	65.0247	47.2813	61.0252	91.289	91.6913	90.3719	40.418	35.6843	38.727	39.3206	59.264	45.3082	40.6885	39.0301	40.9823	37.7387	30.6479	35.6748	59.3428	49.5555	57.1724	198.201	155.613	192.675	55.9446	44.7454	51.8821	201.31	198.395	199.735	50.1603	67.1967
	SibHLH084c	Seita.3G354400	0	0	0	0	2.35456	2.36178	0	0	0	0	0	0	0.937724	0.171631	1.12283	0.0978899	0	0	0	0	0	0.384657	0.108203	0.238621	0	0.890781	0.357463	0	0.789818	0.14094	0	0	0	0.351293	0	0.15223	0	0	0	0	0	0	0	0	0	0	0
	SibHLH084d	Seita.3G370500.1	0.0525913	0.0865654	0.0690136	0	0.154927	0.072151	0	0.0322072	0.0257802	0	0	0	0	0.0314593	0.0137207	0.167467	0.0600387	0.157066	0.189992	0.0739882	0.145773	0	0.0132221	0	0.356029	0.1127	0.215156	0.0226502	0	0.0172226	0	0.0156856	0.00957783	0.0321954	0.0255855	0	0.129455	0.0580254	0.114155	0.103974	0.0464081	0.108498	0.0208929	0.0294728	0.0153688	0.0336351	0.100706
	SibHLH015b	Seita.3G376900.1	0	0	0	0	0	0	0	0	0	0	0	0	0	0	0	0	0	0	0.271567	0.507629	0.45461	0	0	0	0	0	0	0	0	0	0.520766	0.860947	0.919982	0.0736303	0	0	0.414486	0.159244	0.313285	1.80718	2.17576	1.98507	0	0	0	0.846151	0.115156
	SibHLH015c	Seita.3G377000.1	2.46659	1.92748	2.5306	1.01873	1.88734	3.07633	0.296359	0.308977	0.32976	0	0.0525557	0	0.439715	0.223557	0.351008	0.102005	0.102396	0.182642	9.41711	8.75419	9.04056	0.200414	0.281879	0.124326	0	0	0	0.482873	0.0457234	0.440595	1.16507	2.50798	1.67433	0.137273	0	0.0793147	1.72948	0.940139	1.6062	7.74328	11.4106	8.55825	0.267246	0.586433	0.655286	0.0478037	0.214692
	SibHLH026a	Seita.3G377300.1	0	0	0	0	0	0	0	0	0	0	0	0.0499176	0	0	0	0	0	0	1.4353	0.520399	1.15994	0	0	0	0	0	0	0	0	0	0.830459	1.93683	0.928155	0.100643	0	0.116301	1.16008	1.45111	1.2133	5.95878	5.8029	5.51147	0.0326559	0.0307108	0	0	0
	SibHLH009c	Seita.3G377400.1	0	0	0	0	0	0	0	0	0	0	0	0	0	0	0	0	0	0	0.0585717	0.205286	0.196101	0	0	0	0	0	0	0	0	0	0	0	0	0	0	0	0	0.0858644	0	0.205144	0.0572278	0.0668969	0	0	0	0	0
	SibHLH026b	Seita.3G377000.1	2.46659	1.92748	2.5306	1.01873	1.88734	3.07633	0.296359	0.308977	0.32976	0	0.0525557	0	0.439715	0.223557	0.351008	0.102005	0.102396	0.182642	9.41711	8.75419	9.04056	0.200414	0.281879	0.124326	0	0	0	0.482873	0.0457234	0.440595	1.16507	2.50798	1.67433	0.137273	0	0.0793147	1.72948	0.940139	1.6062	7.74328	11.4106	8.55825	0.267246	0.586433	0.655286	0.0478037	0.214692
	SibHLH009d	Seita.3G384900.1	14.4148	15.7191	14.9399	0	0	0	54.149	65.1975	56.6725	0.324542	0.158203	0.296038	0.75169	0.478543	0.684835	18.0309	12.5005	15.8013	0.0790248	0.0527563	0.0944924	0.452464	0.245125	0.249498	0.119442	0.186276	0.186878	0.403761	0.275272	0.245607	1.602	1.95728	1.69368	1.51513	1.14934	1.40599	1.53844	1.10883	1.40003	0.464594	0.48533	0.451286	9.65354	10.7738	10.4106	11.7197	11.7883
	SibHLH073	Seita.3G401700	0.830541	0.582618	0.686778	2.06753	3.71069	4.21434	0	0	0	0	0	0	0.198314	0.0113428	0.0890473	0	0	0	3.79333	3.54135	3.88461	0.139818	0.0429059	0.110391	0.0388268	0.117741	0.0472485	0.049	0	0.0186291	1.29721	1.81543	1.3468	0.0928659	0.0968626	0.140849	1.17623	1.10465	1.17304	2.12934	2.48481	2.29828	0	0	0	0	0
	SibHLH021b	Seita.4G009800	0.285286	0.251034	0.261353	0	0.758866	0.6277	0.0914668	0.0329643	0.059369	0.0323509	0.0378479	0.0326876	0.609863	0.649343	0.603858	0.716222	0.50389	0.628418	4.96272	2.41854	4.00127	0.805829	0.933774	0.813261	1.02869	12.6116	5.70772	0.660706	0.960387	0.71391	3.20459	2.87774	3.06833	11.4344	7.58112	10.624	4.39893	3.60493	4.28798	4.89168	2.5412	4.38642	0.320761	0.452484	0.346062	0.149178	0.193262
	SibHLH021c	Seita.4G010200	0.845754	0.973411	0.861091	0	0.629006	0.600158	0.0206487	0.0111626	0.0268052	0.087639	0.0341768	0.0332066	0.70692	0.312564	0.599181	0.0746252	0.0249703	0.0692834	0.620074	0.442347	0.541974	0.228075	0.0458262	0.161698	0.306874	10.5257	4.22891	0.141305	0.0817678	0.107444	3.3515	3.66415	3.33283	7.29021	4.75303	6.64067	2.40489	2.33285	2.38971	2.46006	1.32428	2.11209	0	0.149818	0.0532663	0.0155433	0.0349033
	SibHLH041b	Seita.4G041700.1	6.0233	6.02133	6.39612	23.854	3.59935	5.66301	8.84724	8.27632	8.7251	0.0793873	0.0464383	0.0802135	3.20899	3.00912	3.11874	6.18153	5.63219	6.26703	1.90378	3.16493	2.07195	0.966594	0.514741	0.869684	1.37488	1.22344	1.38053	1.10222	0.89556	1.10305	2.07797	1.95505	1.91245	3.52427	3.62273	3.86622	4.36775	4.49602	4.45126	2.6419	1.79696	2.42418	11.4396	10.0303	10.731	13.6785	9.94879
	SibHLH066c	Seita.4G049500.1	1.37438	1.20514	1.13648	0	4.47659	4.13268	0.231054	0.518842	0.18458	0.0452611	0.0661896	0.0857477	0.0410211	0.0187701	0.0491185	0.299756	0.40837	0.332255	7.94923	4.22135	7.16359	0.0631012	0.0710006	0.104386	0.0856675	2.84463	1.32918	0.0202713	0.153559	0.0924822	0.244551	0.266726	0.240013	3.22716	4.85444	3.89572	0.63336	0.477766	0.551695	1.7246	2.64432	2.03916	0.280479	0.175849	0.330112	0.160546	0.2103
	SibHLH065	Seita.4G061500.1	1.37438	1.20514	1.13648	0	4.47659	4.13268	0.231054	0.518842	0.18458	0.0452611	0.0661896	0.0857477	0.0410211	0.0187701	0.0491185	0.299756	0.40837	0.332255	7.94923	4.22135	7.16359	0.0631012	0.0710006	0.104386	0.0856675	2.84463	1.32918	0.0202713	0.153559	0.0924822	0.244551	0.266726	0.240013	3.22716	4.85444	3.89572	0.63336	0.477766	0.551695	1.7246	2.64432	2.03916	0.280479	0.175849	0.330112	0.160546	0.2103
	SibHLH144b	Seita.4G154500	4.23726	2.84333	3.52025	0	1.76396	1.35919	0.0431666	0.10501	0.0933947	0	0	0	11.7894	10.1356	11.1541	0.0346679	0	0.0413824	4.11826	2.7742	3.8023	3.43973	4.63674	3.78174	0.012898	0	0	2.37961	4.58422	3.04476	0.395965	0.568248	0.388616	1.38407	1.16789	1.2939	0.512752	0.470871	0.479722	0.452003	0.683704	0.497876	0.0908273	0.242016	0.111354	0.0812339	0.024322
	SibHLH094b	Seita.4G167700.1	0.567571	0.407796	0.505402	0	0	0	0	0	0	0	0	0	0.0662487	0.242509	0.13221	0	0	0	1.15946	0.99811	1.07264	0.203816	0.178368	0.140485	1.12988	0.0419549	0.785686	0.0873012	0.103332	0.099572	0.102394	0.0906862	0.147664	0	0.0493074	0.0358493	0	0.0670946	0	0.0133583	0.104342	0.0348489	0	0	0	0	0
	SibHLH150a	Seita.5G001500.1	17.8282	19.1744	18.2997	6.90302	107.071	91.4888	5.38698	3.69622	4.75864	0.202934	0.356123	0.205046	2.42779	8.18019	4.75694	1.65119	3.00666	1.87932	7.21722	6.76917	6.76411	5.99796	5.09345	5.38232	5.41582	8.70086	6.26335	5.8896	2.44419	5.41817	1.6569	1.0826	1.81404	6.68348	8.00806	7.10622	1.80082	2.49604	1.53912	1.84689	1.71325	1.62539	5.23146	6.49674	6.0684	2.48341	4.87618
	SibHLH048	Seita.4G216400	21.201	14.6361	19.3877	0	0	0	0.929823	0.678587	0.784584	0.236786	0.346275	0.0747656	10.4083	13.2075	11.0495	1.51218	2.67051	1.80507	15.6414	13.9217	15.3257	11.9943	13.2791	12.219	45.3496	41.6131	44.5171	13.0707	11.247	11.6118	3.44723	3.08455	3.49785	30.8518	36.7168	33.0533	4.68733	5.10759	4.5164	4.54361	5.32353	4.67782	2.71458	6.23274	3.20214	0.0787413	0.117878
	SibHLH041c	Seita.4G235200.1	0.43434	1.60963	0.71996	0	0	0	1.6617	1.24246	1.37273	0.0274782	0.0267893	0	0.224137	0	0.1491	0.85792	0.313166	0.899952	0.0516151	0.0804015	0.0576032	0.0255393	0	0.0316865	0	0	0	0	0.396213	0.187154	0.0659858	0.0511358	0.0832644	0	0.0278033	0	0.0562705	0.100888	0.0248101	0.0903892	0.0840513	0.0982524	0.0908158	0.170813	0.033402	0.268038	0.109435
	SibHLH093b	Seita.4G283600.1	24.058	17.9495	22.1587	0	11.8084	10.0122	3.72981	3.54461	3.73163	0.0604983	0	0.0764098	44.2211	60.6655	48.1246	0.858577	1.37898	0.92238	29.9442	28.1017	29.2329	42.2284	37.0122	40.149	2.17212	1.94739	2.44514	23.3023	23.6044	22.7454	9.82455	7.80589	9.21192	34.6114	36.8815	34.9818	16.1263	14.7435	16.3326	5.58882	4.60785	4.84559	1.24967	2.89109	1.69144	1.71676	1.56612
	SibHLH150b	Seita.5G001500.1	17.8282	19.1744	18.2997	6.90302	107.071	91.4888	5.38698	3.69622	4.75864	0.202934	0.356123	0.205046	2.42779	8.18019	4.75694	1.65119	3.00666	1.87932	7.21722	6.76917	6.76411	5.99796	5.09345	5.38232	5.41582	8.70086	6.26335	5.8896	2.44419	5.41817	1.6569	1.0826	1.81404	6.68348	8.00806	7.10622	1.80082	2.49604	1.53912	1.84689	1.71325	1.62539	5.23146	6.49674	6.0684	2.48341	4.87618
	SibHLH013b	Seita.5G004700.1	2.46222	2.00721	2.19163	0.975537	0.441789	0.523715	1.43249	1.42459	1.45024	0.269579	0.20131	0.217328	2.36528	2.56419	2.33421	1.4435	2.02101	1.52226	1.44013	2.01394	1.62925	2.56422	2.45934	2.40756	2.02704	2.36892	2.08638	1.72629	2.06275	1.7736	2.81328	4.7606	3.28924	2.72642	2.87858	2.8271	3.18702	4.15392	3.3714	2.50311	1.40357	2.17395	2.67763	2.61174	2.55882	1.12916	1.19165
	SibHLH068b	Seita.5G008200.1	22.123	18.7626	20.521	2.46341	18.1184	17.7047	11.5276	10.4766	10.4459	0.208567	0.203338	0.197566	14.4843	35.1383	21.0498	14.9476	16.3667	14.6039	3.36271	3.64255	3.44314	13.6422	7.9613	11.9653	16.6285	14.8474	15.2509	12.2836	10.8575	11.684	0.532153	0.533685	0.612249	14.7604	12.029	13.9241	1.31692	1.50761	1.12989	0.343039	0.22329	0.316949	44.4394	40.5365	42.0543	6.58894	8.54868
	SibHLH091b	Seita.5G030500.1	0.0239285	0	0.0314005	0	0	0	0	0.0183174	0	0.143813	0.0841245	0.108982	0.0260681	0	0.0312139	0.0272128	0.136585	0.0649667	0.0720369	0	0.0602957	0.0534662	0	0	0.445472	0.2279	0.458877	0.0257641	0	0	0	0.017842	0	3.9307	1.89169	3.93566	0	0.026401	0	0.141921	0.070384	0.143983	0	0	0	0.25506	0.324559
	SibHLH008b	Seita.5G034000	19.7447	16.0375	18.1692	0	0.0446499	0.0727785	1.99317	4.25584	2.9775	0.165791	0.198934	0.17718	14.8642	24.5296	18.2965	16.8803	18.7254	17.1251	6.2444	5.51341	6.09551	6.35335	2.94751	5.02956	10.2889	4.54721	8.38268	9.0475	3.37492	7.29639	2.07486	3.59952	2.28969	4.74141	6.1165	4.97244	1.80202	2.36461	2.07267	6.95692	6.48342	6.77627	12.9398	11.4854	12.1694	7.83728	6.07796
	SibHLH123a	Seita.5G069700	3.31384	1.53564	2.40938	0	0	0	0	0	0	0.188399	0.288634	0.169964	0.439073	2.09837	0.817824	0.076392	0.102246	0.0607918	1.16278	1.22065	1.55158	1.52592	1.77324	1.52077	0.0568425	0.0799704	0.0858778	1.35007	0.93596	1.35652	0.145421	0.133564	0.163111	0	0	0	0.0367437	0.271748	0.0729026	0.0737784	0.115257	0.115483	0	0	0	0	0.0893241
	SibHLH034	Seita.5G072700.1	3.37519	2.96045	3.34445	0	0	0	6.40509	5.37838	6.0356	0	0	0	0.938009	1.27045	0.988387	0.391678	0.235907	0.280523	0.155526	0.48453	0.303746	1.92387	1.81836	1.19347	1.28235	1.27108	1.18885	1.66872	1.96636	1.86097	0.347948	0.308164	0.344975	1.44074	2.34574	1.70549	0.508661	0.493992	0.560681	0.453933	0.683809	0.651317	0.0342056	0.257346	0.15097	3.01033	2.03345
	SibHLH120	Seita.5G072900	9.0766	8.49926	8.38527	0	1.52791	1.49428	4.66131	3.33514	4.27136	0	0	0	0	0	0	6.68891	8.20664	7.98442	0	0.0638471	0	0	0.091279	0	0.247803	1.27747	0.402071	1.01638	0	0.475584	0.0523995	0.108286	0.0661205	0.0740869	0	0	0	0	0	0	0.106793	0	0	0	0	8.51399	7.35776
	SibHLH161	Seita.5G073000.1	330.474	30.7297	231.137	64.4615	59.0806	61.262	49.5472	35.9827	44.5412	0.566039	0.351176	0.129984	330.474	30.7297	231.137	458.373	135.717	364.555	11.6313	13.664	12.9987	78.1497	71.0352	78.6243	85.1735	73.5872	82.4917	63.2404	100.037	75.9845	0.988567	1.02146	0.779642	1.74715	4.32156	3.02845	13.6639	4.43991	11.6618	13.8238	13.0644	13.5053	75.3409	11.0359	52.168	46.5446	2.90329
	SibHLH083	Seita.5G075100.1	0.116507	0	0.152887	0	0	0	0.256633	0.118915	0.285557	0	0	0	0.169232	0.154872	0.101319	0.0441658	0.0886699	0.0527199	6.16723	3.3123	5.96938	0.216936	0.195275	0.107661	0.295769	0.231173	0.446849	0.167258	0.0395943	0.190767	0.588522	0.810802	0.707265	0.158496	0.0472334	0.137366	0.414244	0.342786	0.379335	2.63606	3.14138	2.83756	0.0771408	0.145092	0.0567447	0.579541	0.650695
	SibHLH014a	Seita.5G097900.1	0	0.111732	0.160339	0	0	0	0	0	0	0	0	0	0.133111	0	0	0	0	0	0.0919599	0	0.153943	0	0.30719	0.169363	0	0	0	0	0	0	0	0	0	0.124666	0	0.216092	0	0	0	0	0.1797	0	0	0	0	0	0
	SibHLH030d	Seita.5G113600	1.50539	2.46029	1.93343	0	1.68491	1.31826	0.302368	0.245188	0.353268	0	0	0	2.30297	7.50417	3.46785	0	0.0731303	0	0.530337	0.704074	0.605316	7.55033	8.415	7.32543	1.02019	0.762374	1.06412	4.86259	3.26553	4.61516	0.254248	0.334354	0.291658	0.718954	1.20762	0.849689	1.31402	1.02483	1.28619	0.422152	0.30619	0.385457	2.44944	2.12405	2.5272	0.0682822	0.204441
	SibHLH041d	Seita.5G138900.1	0.659232	3.2151	1.82123	3.67803	0.632735	1.19002	0.567744	0.380698	0.467724	0	0	0	0.0251992	0	0.0301735	0	0	0	0.0957492	0.0711852	0.102	0	0	0	0.0131564	0.0119689	0.01601	0.112074	0	0.0568118	0.0667679	0.0344946	0.0631884	0.106202	0.15473	0.143179	0.360604	0.459378	0.439322	0.48779	0.416733	0.377785	0.79257	1.22067	0.895644	0.0493118	0.00922768
	SibHLH045	Seita.5G151800.1	4.2945	3.33802	3.47523	0	0	0	0	0	0	0	0	0	0.233925	0.142717	0.280101	0	0	0	1.07738	1.25869	1.44285	0.159928	0.179949	0.297633	2.19835	0.888859	0.99081	4.54686	0.364867	3.5159	0	0	0	0	0.435262	0.253169	0	0	0	0	0	0	0	0	0	0	0
	SibHLH030e	Seita.5G152000.1	4.5276	8.3351	6.22358	14.1109	41.6018	38.5965	4.45463	1.18883	3.26472	0.143595	0.0979968	0.14509	0.286316	0.476401	0.483083	1.54878	3.20489	2.09201	4.45953	2.78357	3.98855	0.0533853	0.180205	0.13247	0.0135894	0.630506	0.198444	0.0257251	0.0243591	0	0.327587	0.17815	0.348098	1.08479	1.84524	1.0775	2.64652	1.89799	2.65787	1.48005	1.80086	1.53007	1.58986	3.30275	2.47864	1.28611	1.47737
	SibHLH158	Seita.5G158200.1	0.44296	0.28933	0.49824	0	5.32613	3.90667	0	0	0	0.228191	0.222471	0	0	0	0	0	0	0	30.8141	25.5948	29.1802	0	0	0	0.215953	0.0654872	0.175196	0.0681341	0.0645163	0.103614	0.410982	0.377471	0.576221	0.0645646	0	0.111914	0.155765	0	0.206034	0.291913	0.372267	0.326373	0.0645646	0	0.111914	0	0
	SibHLH087	Seita.5G204500.1	4.26777	3.71441	3.69161	0	1.06838	0.847191	0.349776	0.30464	0.302709	0.03299	0	0.0208333	0.0896987	0.369393	0.196909	0.0312124	0	0.0372577	2.77825	2.17191	2.4551	1.11917	1.63878	1.29345	0.983453	2.0166	1.27275	1.65484	0.517662	1.39311	0.554553	0.429752	0.549815	2.1842	2.25317	2.23279	0.472904	0.287672	0.49148	0.361734	0.393553	0.377475	0	0.0640865	0.0401021	0.263294	0.131386
	SibHLH041e	Seita.5G208300.1	8.51336	10.0884	8.80771	48.5275	17.2764	21.1064	8.38303	7.85949	7.93228	0.0383267	0.0186829	0.0242035	0.521045	0.635776	0.582303	3.0641	1.49242	2.81351	2.75973	2.60736	2.65139	0.124678	0.200409	0.110491	0.671018	0.412468	0.375178	0.446305	0.698927	0.495983	0.218589	0.332848	0.275827	7.53128	3.56778	5.78006	0.693296	1.07299	0.813222	0.483289	0.422047	0.534468	6.63436	7.83251	6.87192	7.83408	1.88257
	SibHLH144c	Seita.5G234000.1	3.22125	3.93067	3.32516	6.75798	5.63405	5.77041	2.72137	3.00776	3.08016	0	0.0360663	0	18.9546	9.79817	15.9382	5.13339	4.32154	4.88818	1.88393	1.49738	1.60272	9.60445	7.19593	8.51766	2.85609	3.55407	3.25264	6.77102	6.61022	6.50069	1.07344	0.910269	1.14901	2.42421	2.86365	2.29358	1.07344	0.910269	1.14901	2.42421	2.86365	2.29358	18.8084	18.953	18.872	4.84424	4.84558
	SibHLH005	Seita.5G288300.1	38.8485	29.9776	34.4588	0	32.9601	25.9359	183.92	59.0641	142.062	2.99658	3.55443	3.65855	2094.57	154.593	1433.79	1977.02	1129.19	1703.05	11.7892	8.69496	9.78914	1361.98	1557.39	1396.14	326.457	444.891	348.25	1625.27	1417.1	1552.03	3.05828	1.95178	2.7619	3.26424	4.80072	4.33544	14.9662	4.99681	13.979	13.5263	14.2074	13.6791	206.699	69.5046	154.628	124.938	21.4153
	SibHLH069b	Seita.5G289400	4.25258	3.30697	3.99863		0.634127	0.344539	1.24862	1.76867	1.47728	2.09297	2.1386	2.03342	0.0911974	0.0834589	0.0873595	2.41813	4.77832	3.11375	19.8714	11.0704	16.7486	0.205752	0.505112	0.232069	0.723727	1.5767	0.950236	0.576855	0.0853477	0.356382	0.338291	0.299611	0.320155	0.427058	1.01814	0.562589	0.398382	0.277085	0.381583	2.09634	2.05605	1.9285	0.0166281	0.0469132	0.0244633	1.17785	0.788133
	SibHLH092	Seita.5G336800.1	0.154653	4.73764	1.42062	0	1.78981	1.06086	9.70884	4.49875	8.43396	2.8814	2.62792	3.16965	142.199	1.38767	91.8924	2014.53	1298.82	1806.99	1.62955	2.5157	2.24077	7.6887	5.63787	7.61003	0.0879634	49.2147	18.9466	6.32764	16.3194	6.9638	0.111602	0.230631	0.070413	0	0.094048	0	1.2055	0.682533	1.17492	5.91122	5.28824	5.84938	52.3	4.91127	35.0258	15.7431	0.308481
	SibHLH123b	Seita.5G342800.1	10.5819	9.94852	10.2503	0	1.71279	1.82542	8.24587	5.82373	7.9036	0.18816	0.348542	0.190118	2.19988	1.62306	1.73567	4.25472	4.30675	4.35627	0.447691	0.3441	0.414167	1.06679	1.16098	0.954701	1.69166	1.08538	1.56019	1.61803	1.00545	1.2303	0.2937	0.175079	0.285081	2.1242	1.61828	2.1317	0.411007	0.397235	0.458703	0.0928426	0.184176	0.0807355	5.42583	7.83676	6.70162	8.37619	9.41708
	SibHLH040	Seita.5G368600.1	0	0	0	0	0	0	0	0	0	0	0	0	0	0	0	0	0	0	0	0	0	0	0	0	5.10678	0.309723	3.10723	0	0	0	0	0	0	1.06876	0	0.5293	0	0	0	0	0	0	0	0	0	0	0
	SibHLH001	Seita.5G411500.1	0.105686	0.231946	0.11095	0	0	0	0.159634	0.0323614	0.103614	0.152444	0.173393	0.224628	1.22045	1.11688	1.02019	0	0	0	0.0636337	0.0929279	0.159786	1.48772	0.584559	1.17194	0.336627	3.32493	1.37523	0.227586	0.107751	0.17305	0.0152532	0.110325	0.0192474	1.61747	0.925487	1.38315	0.797791	0.769602	0.802912	0.0278591	0.0310868	0.0363392	0.251915	3.17855	1.63689	0	0
	SibHLH128b	Seita.5G416200.1	26.8866	22.4055	25.6628	25.6615	19.809	22.0422	69.1541	162.426	106.54	3.31933	2.85367	2.85842	285.386	20.348	194.356	505.817	308.115	444.259	9.01247	10.3746	9.89991	154.817	135.571	148.724	41.0085	55.2332	48.0963	145.448	142.486	142.883	17.5	18.2132	17.3505	6.58275	8.12172	6.74852	28.1784	21.9369	26.7553	22.6816	15.3776	20.2417	106.613	79.6522	96.508	58.683	13.1996
	SibHLH078a	Seita.5G426500.1	24.4038	20.4037	22.3235	24.9058	13.5332	14.7318	11.1295	15.6182	13.0071	0.475536	0.490107	0.463325	22.0913	48.4345	30.9933	3.97209	4.9551	4.31177	51.5362	52.0095	52.2507	13.108	12.447	13.1451	38.2014	18.2365	30.0737	14.5557	10.4639	13.5478	6.83537	6.21154	6.86519	39.096	43.937	39.821	9.96074	11.4735	10.3415	8.81952	7.08177	8.35603	22.3849	21.305	22.3294	5.71097	5.83495
	SibHLH093c	Seita.5G438300.1	16.4781	13.1941	16.0319	0	0	0	26.1725	15.4218	22.0778	0.259339	0.284442	0.204717	0.734515	0.618413	0.598063	17.1142	21.3362	17.5367	1.31935	1.7548	1.35915	8.40629	10.8486	9.08388	11.2285	22.3558	15.3066	56.4496	3.71197	38.5067	21.7776	15.9265	21.0952	8.03485	12.5628	8.58535	71.8509	56.6251	67.9935	31.3334	23.362	29.5116	1.39282	3.19909	2.32496	12.3038	9.27412
	SibHLH039	Seita.5G455700.1	51.8393	21.2475	40.728	43.825	30.7118	35.9624	36.8618	22.7633	31.6616	0.0504141	0	0.0504141	0	0.0836286	0	16.3126	13.7417	14.9172	1.89396	3.42966	2.69495	0	0	0	0.0477104	0.173616	0.058059	0	0	0	0.332926	0.0938188	0.229147	0.256756	0.408085	0.0741753	0.412957	0.694122	0.546227	0.856823	1.04862	0.793159	0.416549	0.274217	0.367695	20.0731	8.83432
	SibHLH088a	Seita.6G008300.1	0.0140997	0.0128934	0.0185025	0	0	0	0	0	0	0.101689	0.115663	0.128434	0	0	0	0	0	0	10.7392	9.34781	9.84149	0	0	0	0.0801961	0.204281	0.2147	0	0	0	0.783457	0.79901	0.834539	0.791227	0.548757	0.872765	0.682568	0.575594	0.55089	1.9234	2.16698	2.25435	0	0	0	0	0
	SibHLH123c	Seita.6G042600	1.55796	1.52406	1.49768	0	1.21981	0.745602	1.35105	0.845934	1.08784	0	0	0	0.414449	0.884989	0.803467	0.350238	0.889289	0.467257	0.0272688	0.0318578	0.0456486	0.202391	0.0683182	0.175774	0.123646	0.337458	0.326009	0.156044	0.073879	0.118651	0.0784373	0.0270156	0.0659843	0.443605	0.264398	0.352427	0.0148642	0.0399753	0	0.0358152	0.0532863	0.0467171	2.03311	2.31811	1.93231	2.18204	2.55835
	SibHLH041f	Seita.6G063700.1	27.8628	24.6886	26.4884	33.4939	16.048	11.1607	10.2717	14.1286	11.1534	19.4349	17.3389	18.1397	45.8082	57.7874	47.1569	36.4863	37.0904	36.9959	30.2308	40.3701	32.3501	30.7876	37.6458	31.9962	55.5249	50.8816	50.3948	42.9746	30.2733	39.3784	17.5015	24.1876	19.3991	40.4119	45.8228	40.3747	32.8323	34.332	34.1023	32.3005	22.882	30.4194	27.0161	26.2143	25.1106	18.9688	11.0748
	SibHLH105d	Seita.6G069500.1	201.476	196.945	203.194	95.1216	58.5752	67.8944	111.945	139.15	119.605	42.0408	41.0984	41.6837	83.2554	108.166	90.3165	96.9767	94.1974	93.6022	69.4789	83.0541	70.4451	77.1389	78.6604	76.9077	86.8801	79.0876	81.6814	88.8936	76.7507	84.3829	19.3328	20.7921	18.5455	86.3727	94.4523	89.6274	48.3366	41.0566	47.0998	36.9722	32.8576	36.3231	101.799	94.6246	98.3842	93.8871	74.6803
	SibHLH030f	Seita.6G157300.1	4.78421	3.02625	3.68192	0	2.87626	2.961	0.713123	0.771021	0.727369	0	0.0421545	0	22.4155	14.2016	19.8956	2.02498	2.52552	2.36835	3.7767	2.59359	3.17247	7.33424	4.74795	6.35723	11.1097	4.29963	8.53989	4.53151	7.2982	5.03592	0.895555	0.683954	0.736995	4.0739	2.73438	3.68982	0.723117	0.694546	0.663681	0.746721	0.529038	0.664806	9.46738	11.2554	9.43452	0.843546	2.05208
	SibHLH151	Seita.6G166200.1	667.602	738.211	681.905	0	7.47214	16.2393	1.11744	21.747	4.35183	1.42282	0	1.79703	199.878	266.705	206.907	0	0	0	112.25	87.427	76.0587	339.864	151.774	285.487	884.66	470.392	688.203	209.017	171.368	207.384	11.1044	33.539	10.7786	689.608	1114.29	749.446	11.6547	18.284	12.8467	45.2434	56.5783	45.7876	1.17561	1.10559	1.72956	0	0
	SibHLH088b	Seita.6G180200.1	0.0429457	0.117815	0.112712	0	0	0	0.0810841	1.34788	0.684188	0	0	0	0.0935716	0	0.112042	0.341881	1.91206	0.991092	0	0	0	0.143938	0.0539855	0.0595276	2.63807	1.77775	2.43743	0.83232	0.175139	0.492234	0	0	0	6.26591	5.171	6.07615	0.352373	0.663364	0.372873	0	0	0	41.8421	41.8369	42.0427	0.411992	0.479708
	SibHLH030g	Seita.6G184600.1	0.521728	0.357819	0.171161	0	1.37227	0.89471	0.246264	0	0.319688	0	0	0	4.40494	2.0806	3.9133	0	0	0	1.57066	1.83499	1.972	18.3607	21.8069	19.5257	2.07723	1.75476	1.44445	7.44318	2.92557	5.12565	0.188247	1.65334	0.23754	1.3308	0.793184	0.922705	5.67209	3.30991	5.94546	10.0568	13.3321	9.7544	5.44075	5.23852	5.71744	0.139031	0.104067
	SibHLH094c	Seita.6G186600.1	3.26086	1.81397	2.7101	0	0.343073	0.372802	0	0	0	0.587942	0.41398	0.701322	0.917712	5.71633	2.58765	0	0	0	9.53049	5.04152	8.28527	0.48574	0.478229	0.489658	10.6645	3.3746	7.44809	0.292583	0.221638	0.133483	11.7657	10.0499	11.2091	5.51736	5.51934	5.71895	7.22402	6.65591	6.31126	5.46185	4.83575	5.65279	0	0.228428	0.198526	0.260687	0.888921
	SibHLH049d	Seita.6G191000	1.60247	1.14975	1.29407	0	2.33439	2.02934	0.512018	0.113234	0.181276	0.0296338	0	0.0374278	3.46466	3.73598	3.69833	0.0280371	0.056289	0	3.54396	4.097	3.75839	3.96618	4.49368	4.10068	5.30043	7.39886	6.17709	2.46864	3.99647	2.94681	2.4551	1.83825	2.26736	6.16269	7.1363	6.88894	4.40977	3.7265	4.70913	2.29079	1.30529	2.01325	1.39565	0.851989	1.40487	0.262787	0.924492
	SibHLH046b	Seita.6G192000.1	44.222	45.7079	44.2037	85.6429	32.9456	40.3179	11.3615	11.3555	11.8637	0.771806	0.733163	0.824829	90.29	14.4444	65.4174	33.1407	35.9178	33.6367	14.0887	13.1301	14.0223	74.6962	54.9897	68.6677	64.5199	46.446	57.5242	63.1251	79.0935	70.4948	5.04934	5.31555	5.29212	11.9099	12.6752	13.1319	11.6851	13.0425	12.6686	3.97102	3.9105	3.70792	43.2824	44.2413	43.7343	28.149	22.029
	SibHLH130c	Seita.6G204700	34.4102	32.7782	33.3958	10.8634	13.633	13.2001	48.3287	61.9569	52.9143	0.61591	0.573782	0.708753	25.2188	13.9972	21.374	70.0692	87.0803	75.4942	63.331	62.6651	62.0612	4.51601	3.0345	3.8195	19.9992	16.7683	18.9622	5.06339	5.80452	5.4255	8.8578	8.35441	8.6577	15.8233	14.7351	15.1033	11.1086	8.90724	10.9367	17.619	12.9952	16.0326	35.5324	37.0639	37.0352	37.6133	20.2322
	SibHLH078b	Seita.6G217500.1	16.8326	14.1026	16.1902	5.98107	6.25272	5.67646	6.35618	15.9232	10.2334	0.836451	0.991801	0.999339	5.2247	11.7753	7.2619	0.363607	0.966177	0.485094	19.3356	13.9572	17.203	5.2319	6.59612	5.63092	24.9672	47.8603	34.7045	21.1815	6.13593	17.122	0.665024	0.72922	0.702156	29.935	32.916	30.9335	2.57707	2.36557	2.59228	0.805618	0.539374	0.743673	2.91391	4.58483	3.68237	0.0801889	0.225085
	SibHLH137b	Seita.6G226500	21.3718	17.7348	18.083	0	0	0	0	0.415111	0.117273	0	0	0	17.4795	13.7383	15.7286	0	0	0	17.5014	20.643	18.8084	15.9297	22.2143	17.0226	80.4097	31.6574	59.6997	49.869	6.69941	34.9419	0.552448	0.547044	0.406647	11.4236	23.7431	14.8368	0.418764	0.351941	0.519289	0.0630633	0.0234566	0.0548395	0.0633609	0.476696	0.139825	0	0
	SibHLH014b	Seita.6G233600.1	0.204026	0.0310951	0.133868	0	0	0	0.930933	1.8742	1.37518	0	0.119548	0.0516241	3.70449	2.2036	3.37116	21.2307	11.8012	18.5107	0	0	0	10.4092	7.35225	9.3325	0.116045	0.879761	0.659009	4.75966	13.4515	7.85068	0	0	0	0.902061	0.868507	1.08249	0	0	0	0	0	0	0	0	0	1.8848	2.30612
	SibHLH006c	Seita.6G233800.1	3.29226	2.00706	2.52018	0	0	0	0	0	0	3.62758	4.82269	4.99818	11.9555	5.06021	9.30503	0	0	0	0.206486	0	0.172832	8.73556	13.4504	11.5988	1.24838	1.84551	0.949471	13.8838	15.2445	16.1722	0.0989912	0.204569	0.124912	0.839773	2.33577	1.45564	0.112555	0.151351	0.148879	0.0904007	0.100874	0	0	0	0	0	0
	SibHLH014c	Seita.6G233900	0.356461	0.366709	0.292356	0	0	0	0	0.272873	0.273026	0	0	0	6.31043	3.02075	5.46363	0	0.0508673	0	0.134141	0.0783573	0.112277	6.12294	13.6108	8.39961	0.202747	0.322782	0.370085	6.33277	9.72162	6.34738	0	0	0	0.0454621	0.0541928	0	0	0	0	0	0	0	0	0	0	0	0
	SibHLH006d	Seita.6G234000.1	0.112065	0.204955	0	0	0	0	0.211586	0	0.137336	0	0	0	0	0	0	1.78425	1.15141	0.608523	0.25303	0.0985371	0	0	0	0	0	3.36326	1.55132	0	0	0	0	0	0	0.914723	2.31708	1.18916	0	0	0	0	0	0	0	0	0	0.119454	0
	SibHLH014d	Seita.6G234100.1	1.45517	1.79641	1.38444	0	1.45443	0.998187	0.137373	0.139243	0	0	0	0	0.0396322	0	0.0474554	0.124117	0.124593	0.197542	0.30118	0.12795	0.0916694	0.0406432	0	0	0	0.0752964	0	0	0.0741801	0.0595673	0	0	0	0.148471	0	0.128678	0.0298495	0.0401382	0.0789652	0.0479483	0	0.0312717	0	0	0	0.0775552	0.0580514
	SibHLH014e	Seita.6G234200.1	1.57038	2.68058	1.6486	0	1.98263	2.15443	0.398644	0	0.344287	0.251684	0.245374	0.317879	0	0	0	0	0	0	0.945527	0.184108	0.659515	0	0	0	0	0.325031	0	0.338169	0	0.342845	0	0.0780624	0	0.42727	1.01865	0.740615	0	0	0	0	0	0	0	0	0	0	0
	SibHLH006e	Seita.6G234300.1	0	0	0	0	0	0	0	0	0	0	0	0	0	0	0	0	0	0	0	0	0	0	0	0	0	0.00603252	0	0.0125527	0.00594309	0.0095447	0	0	0	0.113003	0.0779868	0.113402	0	0	0	0	0	0	0	0	0	0	0
	SibHLH035b	Seita.7G044900	1.87819	2.68555	2.15099	0	0	0	8.18835	3.84276	6.98884	0	0	0	0.372024	1.5661	0.668189	0.116508	0.623754	0.417219	0	0	0	0.343362	0.343419	0.33134	2.83578	2.33244	2.74179	2.57379	1.14893	2.29252	0.1725	0.0509254	0.0932869	1.63758	1.7444	2.1138	0.0840584	0.0376773	0.0741239	0	0.0502232	0	3.76465	4.59298	3.84205	20.2749	8.44631
	SibHLH035c	Seita.7G045100	5.74288	6.20638	5.31965	0	0	0	4.2328	4.91342	4.77974	1.29202	1.04369	1.35209	5.08541	10.41	6.6501	7.64873	13.8134	9.33859	0.254249	0.324039	0.386927	33.5553	33.9726	34.3101	37.2407	99.922	62.451	46.8881	35.2871	42.642	1.17457	0.847263	1.09063	18.8631	23.4194	19.8787	3.45217	3.21896	2.93307	1.43693	1.85183	1.10875	12.6274	9.72397	11.1285	31.8841	18.8427
	SibHLH035d	Seita.7G045200	0.232436	0.306072	0.195211	0	0.0586908	0	5.81042	8.81116	6.84778	3.10685	3.1706	3.11942	117.859	4.67174	77.2564	44.0282	11.4844	34.4439	0.0839699	0.237077	0.222565	25.9264	12.4238	22.0631	6.51504	42.6243	19.9749	10.4311	29.243	17.1418	0.0201279	0.0138651	0.0253985	0.208696	0.237467	0.246646	0.350917	0.123097	0.302717	1.90552	2.12629	1.92609	57.0567	7.13824	39.872	7.12557	0.304142
	SibHLH035e	Seita.7G045300	3.39931	3.04505	3.2318	2.3638	0	0.475875	27.4079	70.1796	42.041	2.41827	2.68283	3.00163	650.188	47.0314	443.201	129.191	32.7878	100.627	0.182743	1.76897	1.00516	447.319	196.522	375.312	249.573	152.812	213.291	146.963	453.834	245.757	0.0500621	0.0258638	0.063171	0.176955	0.843752	0.552111	2.1061	0.229625	1.61877	10.7665	11.7588	11.4795	351.77	21.2856	229.695	15.5659	1.38377
	SibHLH078c	Seita.7G058600.1	3.52519	3.25056	3.50335	0	6.54865	6.47533	0.0139242	0.304857	0.198833	0.0177295	0	0.0223925	1.22121	2.45575	1.30835	0.0167742	0	0	7.80402	2.34742	6.02101	0.807446	0.556241	0.592899	13.8759	7.2505	10.8828	3.44621	0.72182	3.06719	0.0425753	0.0329939	0.013431	6.10996	14.6025	8.97348	0.484091	0.227833	0.480238	0.0486007	0.0108463	0.0507155	0	0.110212	0	0	0
	SibHLH029	Seita.7G069900.1	0.052476	0	0.0344312	0	31.1935	28.0772	0	0	0	0	0	0	0.0285841	0	0	0	0	0	0.296211	0.299918	0.363634	0	0	0	0	0	0	0	0	0	0	0	0	0.0267707	0	0	0.0861141	0.0868472	0.0854287	0.034582	0.0192943	0.0451085	0.0260589	0	0	0	0
	SibHLH099	Seita.7G098400.1	0	0	0	0	0	0	0	0	0	0	0.0143457	0	0	0.0122045	0.0159687	0.0139217	0	0.0166181	0.00921331	0	0.0154233	0	0	0	0	0	0	0	0.0124807	0	34.6111	15.928	30.2642	0	0.0148887	0.0216499	36.8124	30.349	35.234	24.105	12.7467	21.5508	0	1.07478	0.536605	0.0260972	0.136739
	SibHLH025d	Seita.7G107800	0	0.0525101	0.037677	7.17418	4.5915	4.13593	0	0.0219788	0	0.172559	0.302819	0.305121	0	0	0	0	0	0	0.345744	0.353437	0.36174	0.0320766	0.0360922	0.0397974	0	0	0	0	0.0878174	0	0	0	0	0	0	0	0	0	0	0	0	0	0	0	0	0	0
	SibHLH128c	Seita.7G145100.1	23.4085	20.8349	20.8064	50.3378	31.1954	34.6837	5.95181	8.17122	7.15263	0	0	0	26.8617	5.04094	19.8684	0.354951	0.427573	0.338959	3.78196	6.64134	4.56153	1.35991	0.980866	1.21135	1.20716	0.968999	1.03694	0.470477	0.28639	0.562158	16.8247	15.0805	15.9156	0.541363	1.06289	0.441592	11.6009	11.9838	11.2461	3.47606	1.23938	2.76342	0.650963	0.874559	0.684068	0.199614	0.199219
	SibHLH133	Seita.7G149900	2.75841	2.93081	2.86133	0	2.43225	2.52288	26.7843	49.7529	35.414	1.57889	1.23144	1.59532	6.18184	5.44775	6.23696	20.7043	32.48	24.8569	17.0236	19.773	18.5683	5.19489	3.36843	4.29685	5.3194	8.26482	6.4732	2.57401	1.71417	1.84966	29.2706	25.0143	28.3712	28.2781	19.4903	25.0889	25.8448	25.3909	24.577	37.6546	24.1478	34.0089	12.9413	27.4081	17.235	1.31612	0.943216
	SibHLH025e	Seita.7G167600.1	0	0	0	1.40935	0.0783304	0.297913	0.00585706	0.00474944	0	0.0671194	0.029083	0.0376766	0	0	0	0	0	0	0.0326867	0.0218214	0.0234507	0	0	0	0	0	0	0	0.00632554	0	0.00447721	0.00462617	0.00564959	0	0	0	0	0.00684538	0.00673357	0	0	0	0.00616196	0	0	0	0
	SibHLH002	Seita.7G195400.1	5.48212	7.41734	5.89099	12.3894	1.91276	2.87794	0.0528091	0.107056	0.0856929	0.067241	0.0819441	0.106158	0.60942	0.348568	0.565531	0	0	0	0.0421019	0	0.0176199	1.49992	2.32057	1.68648	0	0.405239	0.135516	0.767947	0.484781	0.595374	0.020184	0.0104277	0.0127346	0.0713446	0.221119	0.173133	0.103273	0.0925801	0.060712	0.046081	0.0411359	0.0480861	0.0416686	0.104498	0.0817371	0.014907	0.0446325
	SibHLH096f	Seita.7G218400.1	0.482025	0.511879	0.510115	0	0.392621	0	0	0	0	0.0186904	0	0.0236062	1.47374	5.0382	2.25145	0	0	0	1.98946	2.0098	1.93947	13.5846	9.38224	11.7248	5.34179	2.8482	4.17579	5.17326	6.3729	5.47393	0.583479	0.289851	0.538039	1.64994	1.94789	1.73247	0.331714	0.41174	0.286885	0.256175	0.274421	0.24059	0.015443	0.0145232	0	0	0.0124061
	SibHLH091c	Seita.7G222500.1	0.0144925	0	0	1.97523	0	0.198824	0	0	0	0	0	0	0	0.0288972	0.0378097	0	0	0	0	0	0	0.016191	0	0.0200882	0	1.18484	0.44136	0	0	0	0	0	0	3.13477	1.72738	2.9219	0.0118912	0	0.0157287	0	0	0	0	0	0	0	0
	SibHLH015d	Seita.7G239800.1	0.0605662	0.221538	0.0794787	0	0	0	0	0	0	0.291207	0.283906	0.183898	0.395891	0.0603829	0.158013	0	0	0	246.015	224.895	244.491	0	0	0	0.620076	6.33055	2.51525	0	0	0	16.6521	22.0383	18.9168	11.3704	8.76591	9.85455	13.0698	10.9592	13.1465	25.1056	30.1966	24.9901	0	0.5657	0.353986	0	0.0483236
	SibHLH112b	Seita.7G250800.1	10.4631	8.48768	9.47836	4.21682	7.70573	6.36692	5.78311	3.4622	5.10832	0.081141	0.11866	0.102482	45.4476	17.6998	35.927	7.6577	7.82189	8.08702	0.876389	0.771614	0.871752	11.6706	11.4132	12.0469	8.06289	7.03824	7.89613	9.9211	10.0481	10.1412	0.146138	0.201334	0.0768355	3.25431	2.1141	2.41753	0.207703	0.223436	0.219787	0.133456	0.186148	0.159573	26.2976	31.3988	28.6038	5.36058	5.13006
	SibHLH135f	Seita.7G258600.1	7.59419	6.73013	7.81251	0	19.432	19.6153	0	0.107656	0.0574484	0.394435	0.494418	0.427007	0.102139	0.140208	0.183451	0	0.053516	0	26.8491	21.5162	24.5697	0	0.176785	0	0.159978	1.5039	0.584033	3.836	0.477936	2.60975	0.304455	0.244676	0.298805	3.10891	10.5477	5.96922	0.653881	0.517214	0.712272	3.33641	4.58475	3.46547	0.0465577	0.262708	0.136991	0	0
	SibHLH159	Seita.7G269300.1	0.367034	0.0839081	0.481645	0	7.33694	3.77655	0	0	0	0.772069	1.0753	1.25374	0	0	0	0	0	0	10.2899	10.892	11.4452	0	0	0	0	0	0	0	0	0	0.0662156	0.0684186	0.0835544	0	0.111601	0	0	0	0	0.241877	0.404851	0.315503	0	0	0	0	0
	SibHLH051	Seita.7G273100.1	0	0	0	0	0	0	0.0331699	0.107589	0.0861193	0.126704	0.123528	0.160029	3.10054	1.92666	2.70422	8.55124	15.3228	10.4937	0.793339	0.617898	0.796841	3.57218	0.530026	2.38646	0.799395	1.3454	1.21598	2.15641	4.01218	2.87662	0	0.0261991	0	0	0.470079	0.186423	0.0288298	0.155068	0.0381338	0.162086	0.129189	0.151017	0.0348967	0.164091	0.10268	0	0
	SibHLH156a	Seita.7G295600.1	3.65673	2.53351	3.34815	8.84845	1.47537	2.60523	1.00206	0.97657	0.877168	0.0526754	0.0285304	0.0295686	4.37624	10.7671	6.66921	2.39772	4.44137	2.87533	4.77137	6.71317	5.2145	3.65014	3.70311	3.47584	9.01738	4.41416	7.09759	2.58987	2.95375	2.5433	0.885458	1.07466	0.855724	3.79555	4.52446	4.07318	1.4063	1.93939	1.5008	1.6782	1.60051	1.55283	3.81554	3.98849	3.92725	0.778523	0.881877
	SibHLH156b	Seita.8G040800	4.64986	3.21203	3.9263	6.85614	1.13213	1.92037	0.664842	0.45875	0.595034	0.0946435	0.0973969	0.106254	5.11329	11.3344	7.12119	0.258682	0.394503	0.320661	4.38191	6.09242	4.89947	5.92301	4.8609	5.34172	8.72788	3.38609	6.87277	3.16971	4.58462	3.63851	0.928043	0.828454	0.92808	4.10157	4.52747	4.3013	1.08392	1.38996	1.07292	1.47593	1.15478	1.38373	3.94473	3.19499	3.71985	0.405651	0.362968
	SibHLH062	Seita.8G113400.1	13.0265	11.6162	13.1838	8.50968	13.5439	12.9655	1.73611	0.612652	1.1686	0.0204681	0.019955	0.0258514	1.42841	8.26761	3.99826	0	0.0194394	0.0231159	4.39582	2.33571	4.01189	1.04632	0.449514	0.89691	5.13316	9.25159	6.93016	12.064	1.44095	9.14522	0.540671	0.444388	0.511686	9.05175	13.3167	10.1488	0.251491	0.263026	0.27721	0.235654	0.100174	0.190286	12.2273	11.7853	12.316	1.19795	0.434756
	SibHLH116	Seita.8G135600.1	9.90001	6.84871	8.69527	0	0	0	0.0423371	0.137323	0.09618	0.0404304	0	0.0170213	1.66115	1.92259	1.97442	0.0255012	0.0639973	0.0304404	6.80969	5.3925	6.39902	3.01874	3.43892	3.34127	25.9927	11.336	20.3628	7.85876	2.892	5.94803	8.46292	9.61392	8.71878	9.60909	14.2771	10.5885	38.3062	28.3774	36.748	17.1416	8.76408	14.8324	0.200434	1.94779	0.819108	0.0478037	0.0626183
	SibHLH121a	Seita.8G180600.1	7.27702	7.51823	7.39157	1.58944	1.7668	1.9199	6.63853	11.7572	9.00371	0.168214	0.573989	0.424911	5.25973	8.05724	6.79998	1.63129	4.43333	2.27969	2.29081	2.43022	1.98355	4.22131	4.17803	4.60694	12.815	10.2463	11.5749	4.48265	3.7096	4.06726	7.87696	11.6346	9.55728	8.74549	9.19102	9.46673	35.5955	31.7683	35.3881	12.5423	13.095	12.1197	27.6585	23.2989	24.5373	13.6862	23.0847
	SibHLH054	Seita.8G203900.1	0.0417445	0.0763461	0.0547797	0	0.263515	0.28635	0	0	0	0	0.0489198	0	0.0454772	0	0.0544541	0	0	0	0.565523	0.440462	0.47335	0.139912	0	0.115725	0.0474867	0.216003	0.17336	0.898933	0.212801	0.888579	0	0.0622525	0	0.21296	0.0507714	0.0738275	0	0.0460578	0	0.110039	0	0.0358836	0.456055	0.233941	0.426966	0.13349	0
	SibHLH106	Seita.9G041300.1	6.91768	7.02414	6.30731	24.4892	19.6602	20.3367	2.75638	6.08642	3.7984	0.215979	0.210564	0.204587	30.2428	26.4674	26.8957	15.9897	21.3329	16.4645	5.67973	5.60862	5.82931	17.113	16.7708	15.1302	24.6297	10.8314	19.774	15.7189	11.5868	13.9748	1.23179	0.971327	1.43163	5.54566	5.73652	4.84605	0.958288	0.941666	1.26755	0.858473	0.957934	1.00395	9.99338	11.1603	10.8298	1.19703	2.00704
	SibHLH079a	Seita.9G049500.1	20.3447	19.344	20.4783	28.8838	5.83761	9.5152	4.25588	2.47768	3.11654	0	0.270928	0	12.719	43.9084	18.5471	1.05168	1.8475	0.941531	46.2838	46.653	45.7308	28.6698	29.3527	26.5978	75.3469	41.2713	61.4467	17.5491	29.5812	21.9558	6.33966	9.65349	6.84187	47.0586	50.0505	49.8824	11.3816	14.667	13.9256	12.4931	12.6655	11.5264	12.0546	13.7119	14.1878	8.50187	6.54826
	SibHLH059a	Seita.9G054800.1	18.9537	16.8959	18.1188	2.85128	4.91264	3.9607	11.66	7.99445	10.3986	0.271582	0.294193	0.304898	7.6577	35.1647	17.2579	10.1923	9.77278	10.5305	7.59541	8.12311	7.2747	6.61899	7.76317	6.88986	17.4771	9.56059	14.5957	6.46015	5.70762	6.37135	4.11231	3.53782	3.909	22.8219	14.2283	19.7128	6.61203	6.31517	6.72969	5.02932	4.09824	4.85541	20.3203	15.7335	18.0104	8.45591	7.51115
	SibHLH009a	Seita.9G067200.1	14.0265	15.1515	14.5695	4.813	0.0891676	0.290683	18.4287	42.5603	28.0778	0.050937	0.0331067	0.0643339	2.29288	3.50658	3.0403	2.53814	2.80587	2.93385	4.52886	4.59548	4.9653	2.77745	2.78778	2.87817	3.72788	3.01133	3.34369	1.56652	1.84338	1.59589	2.2833	3.93913	2.8426	2.76713	2.18185	2.49816	1.37921	2.5871	1.59436	4.78468	3.67707	4.5169	0.210435	0.197901	0.165115	3.26729	3.11056
	SibHLH085a	Seita.9G080400.1	0	0.0747355	0.0357494	0	0	0	0.0257178	0.0208544	0	0	0.0319252	0	0.0890355	0	0.0355369	0.092945	0	0.0739645	3.79314	3.25773	3.29503	0.182613	0.0342457	0.113284	0.216929	0.310121	0.113135	0.0586646	0.166649	0.223034	0	0	0	0.0833868	0.0994006	0.09636	0.0223528	0	0.0295665	0	0	0	0	0.0763352	0	0.0290385	0
	SibHLH068a	Seita.9G084000	2.12747	2.44136	1.94331	0	14.922	11.446	0.315043	0.239499	0.28117	0.0250712	0.0244427	0.0316652	3.93101	10.2309	5.95854	0.260924	0.285734	0.283145	2.74714	3.85134	3.36368	2.0972	1.4945	1.99486	7.85352	2.11534	5.91898	2.29067	1.85006	2.21989	0.331132	0.27994	0.246905	9.06571	8.4475	8.85307	0.958375	0.368203	0.950747	0.494829	0.567497	0.484089	0.683602	0.740292	0.761904	1.33396	0.54917
	SibHLH160	Seita.9G098200	1.43397	1.48137	1.49595	3.54357	2.43661	2.38709	18.952	8.90115	14.8454	0.447143	0.35859	0.428114	79.7177	10.9406	56.1561	119.737	17.4937	89.3827	0.27094	0.448426	0.264577	16.8047	16.5402	17.0821	4.63432	10.9219	7.04317	9.22507	31.3441	16.318	0.164528	0.10737	0.185757	0.177529	0.277298	0.222834	2.5304	0.443529	2.17491	3.33714	3.49876	3.41427	67.5862	5.39106	44.8596	22.9085	0.852103
	SibHLH049a	Seita.9G108200	2.7988	2.08077	2.56795	4.65193	0.0478798	0.156086	0.150366	0.104512	0.139428	0	0	0	4.73472	12.6586	7.36122	0.336408	0.31172	0.247116	5.46307	6.76257	5.36104	5.64356	4.11895	5.36184	8.15361	6.71122	7.33925	1.274	2.80708	1.8629	0.426928	0.576864	0.49728	8.59007	7.25083	7.88754	1.00819	0.928907	1.13599	0.22493	0.0669306	0.0782391	2.80229	3.25172	3.12529	1.09146	0.744354
	SibHLH018a	Seita.9G110600.1	3.53671	3.56025	3.82207	2.70045	15.1027	14.3727	0.420852	0.432269	0.455275	0.50014	0.417944	0.564001	18.1963	5.62976	14.1313	1.04778	3.57949	1.73486	19.6505	12.8964	17.1685	5.31258	4.09095	4.81988	3.36394	3.12182	3.1679	8.384	14.802	11.3143	0.182299	0.132963	0.135315	1.72844	1.68083	1.60314	0.548678	0.360702	0.516088	0.900946	1.05997	1.00913	8.51575	4.19165	6.31846	0.316796	0.154133
	SibHLH025a	Seita.9G143800.1	3.11516	1.69768	2.47752	0	0.331055	0.647537	0	0.0240876	0.0385618	0.416054	0.110625	0.382167	74.3531	52.4211	65.3051	1.18091	1.76019	1.45234	4.90224	3.29246	4.28163	256.345	253.469	252.492	42.2019	67.7328	51.7041	135.046	175.548	144.573	0.045414	0	0	1.86209	3.48262	2.72684	0	0	0	0.0207364	0	0		0	0.0293901	0	0
	SibHLH018b	Seita.9G143900.1	0.1675	0.196932	0.0314005	3.2613	2.11471	1.47726	0	0	0	0	0	0	9.93196	6.91828	9.08324	0	0	0	0.198101	0.0631198	0.120592	7.29814	8.18168	7.36322	0.898261	1.43626	1.0931	6.33796	10.3683	7.60101	0	0	0	0.3418	0.378337	0.338552	0.0196336	0	0.0259697	0	0	0	0	0	0	0	0
	SibHLH025b	Seita.9G144000.1	0	0	0	0	0	0	0	0	0	0	0.0277122	0	1.36539	0.943039	1.14135	0	0	0	0.0177977	0	0	1.58515	2.79429	1.99947	0.0269004	0.0734171	0	0.254615	0.578629	0.271042	0	0	0	0.120638	0	0.0836439	0	0	0	0	0	0	0.0234861	0	0.0345527	0.0252065	0
	SibHLH015a	Seita.9G160700	5.8772	6.70573	6.27951	0	0.0563149	0	16.5336	12.4399	14.6214	0.63053	0.878175	0.706976	0.542307	0.160093	0.39101	4.35242	5.51788	4.55596	0.0362568	0.0282389	0.0404631	0.24518	0.174944	0.244839	0.267912	1.89445	0.933614	0.438006	0.338348	0.482041	0.185406	0.127716	0.151096	3.69184	3.69774	3.84337	0.0658783	0.0531513	0.0580924	0.225755	0.169252	0.234658	0.207328	0.429954	0.211168	6.36735	5.12054
	SibHLH084a	Seita.9G167900.1	0	0.126471	0	0	0	0	0	0.614057	0.305082	0	0	0	0	0.0275769	0	0.0314571	0	0.0375497	1.20745	1.0215	1.35915	0	0.0347712	0	0	0	0	0.0297824	0.028201	0.0452913	0.0998035	0.123749	0.0755624	0	0	0	0.499307	0.396742	0.510343	0.127599	0.183064	0.16644	0.0549436	0	0	0.0294842	0.0441388
	SibHLH135a	Seita.9G257900.1	0.361351	0.550726	0.632249	0	2.40778	3.71808	0	0	0	0	0	0	0	0	0	0	0	0	4.17008	2.2241	4.40095	0	0.227121	0	4.24758	3.05396	4.00173	0.0648449	0	0.0986123	0.173841	0.0898122	0.109681	5.46885	8.57005	6.07115	0.0494152	0.132896	0.130725	0.158755	0.44287	0.362387	0	0	0	0	0
	SibHLH135b	Seita.9G257600.1	2.01002	2.45074	1.97826	0	0	0	0	0.256447	0.205273	0	0	0	0	2.67192	1.0925	0	0	0	0	0	0	0.187134	0	0	1.71488	0	1.15936	0.180351	0.170774	0.548534	0	0	0	0.170902	0	0	0	0	0	0	0	0	0	0	0	0	0
	SibHLH096a	Seita.9G267300.1	2.06126	1.481	1.54567	0	6.19612	3.53485	0	0.0281769	0.0451083	0	0	0	4.81194	12.8806	6.7701	0	0	0	1.08041	0.517837	0.927503	3.70101	2.45233	2.80612	0.2931	0.0761842	0.203814	0.753003	2.51433	1.14512	0	0	0	0	0	0	0	0.0406115	0	0	0	0	0	0	0	0	0
	SibHLH018c	Seita.9G300700.1	0	0	0	0	0	0	0	0	0	0	0	0	0	0	0	0	0	0	5.1104	4.24486	4.9945	0	0	0	0	0	0	0	0	0	0.0283233	0	0.0357399	0	0	0	0	0	0	0.0258654	0.0865864	0.0674772	0.0389812	0	0	0	0.0313155
	SibHLH019	Seita.9G300800.1	0	0	0	0	0	0	0	0	0	0	0	0	0	0	0	0	0	0	0	0	0	0	0	0	0	0	0	0	0	0	0	0	0	0	0	0	0	0	0	0	0	0	0	0	0	0	0
	SibHLH004	Seita.9G310400.1	45.2689	36.8756	40.4148	24.0872	40.9827	35.834	120.153	61.3929	96.8504	95.0888	96.2136	95.335	542.637	64.5964	377.784	257.091	194.202	239.526	25.0922	14.9043	21.6508	300.452	316.599	301.57	171.641	117.983	152.271	269.95	307.143	277.24	22.5059	16.6852	21.3562	52.5998	59.8942	54.2746	28.1871	23.8806	27.857	34.611	27.0622	32.0099	77.0497	60.7358	71.6133	24.0186	13.0514
	SibHLH016	Seita.9G325700	40.2788	40.6683	39.9155	7.0953	8.98245	9.48874	58.5812	47.6852	55.7777	0.0178788	0	0	0.923627	0.192777	0.795505	9.11744	7.33548	8.46032	0.190307	0.130784	0.168659	0.232642	0.112185	0.144319	0.11844	1.23142	0.53534	0.19218	0.0606584	0.146128	0.440074	0.221812	0.4605	15.616	14.816	15.9148	0.0976339	0.0656435	0.0968569	0.0784163	0.0218754	0.0894999	0.649988	0.625166	0.60853	53.1445	48.3597
	SibHLH144a	Seita.9G378100.1	20.7811	14.233	19.4999	7.68608	9.67103	8.89725	3.06115	2.46067	2.62619	0.135573	0.231304	0.128422	28.6293	40.8179	34.1702	1.53921	1.70606	1.26316	8.46744	9.42132	9.05901	28.635	23.0039	27.3588	33.1339	11.4679	23.9271	30.4508	21.3596	29.5022	4.67996	3.67931	4.3392	18.1246	17.5929	18.451	6.13097	6.62649	5.87561	3.40048	2.63331	3.27213	9.12941	9.08604	10.0528	2.46457	2.58718
	SibHLH025c	Seita.9G378600	0.0124411	0.0227534	0.016326	0	0.0261784	0	0	0	0	0.239271	0.320749	0.207763	0	0.0496138	0.0486868	0	0	0	0.0374539	0	0.0313493	0.138992	0.0312785	0.172447	0.0141524	0	0	0.0401863	0.0380525	0.0407419	0	0	0	0.0126936	0.0302627	0.0220027	0	0	0	0	0	0	0.172986	0.395087	0.32721	0	0
	SibHLH047	Seita.9G384500.1	20.0437	13.4879	17.739	10.5885	3.15268	2.51231	21.7193	9.9402	17.5862	5.9632	6.39898	5.86351	2.06752	6.04139	2.90997	2.61269	3.72499	2.84752	2.30541	3.77659	3.02033	2.45504	1.79973	2.26139	2.61338	3.34229	2.99588	3.01134	1.96885	3.10749	3.19556	3.20257	3.24406	5.09567	4.33296	4.47522	4.75351	5.10623	4.76988	5.4196	6.31683	5.6955	3.96815	5.06903	4.67035	16.0061	7.38508
	SibHLH154	Seita.9G449800.1	0.631815	0.43332	0.621831	0	0	0	0.149113	0	0	2.65809	4.07228	2.15819	0.344155	0.157476	0.206045	0.359267	0	0.214425	0.35664	0.555544	0.796032	3.17641	0.595674	2.6273	0	0.188048	0	0.17007	0.64416	0.258633	13.6781	16.842	13.2325	0.483481	0	0.83805	15.2931	18.6474	15.0857	10.7215	14.7514	12.22	0.941253	0.295064	0.92318	0	0.126026
	SibHLH030a	Seita.9G454200	1.53774	0.816492	1.13915	4.50719	2.13974	2.72214	0	0	0	0.0298128	0.0290654	0.0753077	18.3466	11.6713	17.4063	0.0282065	0	0	1.32534	0.894137	1.24995	3.96243	3.14899	4.15983	4.45781	1.2577	3.2617	4.35289	4.50106	4.71089	0.572738	0.647273	0.564618	0.607339	0.965298	0.921149	0.468062	0.410475	0.349934	0.751863	0.565395	0.682243	0	0.0694974	0.03624	0.0264374	0.0197889
	SibHLH100	Seita.9G469400.1	1.04594	1.54855	1.17647	9.05113	14.4628	12.6412	2.68009	2.02076	2.99087	0	0	0	0	0	0	0.169929	0	0.202841	0.674746	1.31383	1.06679	0	0	0	0.0566581	0.0515441	0.0689474	0	0	0	0.0718842	0	0.0453536	0.25409	0.242309	0.352345	0.0817339	0.274766	0.108111	0.262584	0	0.171256	1.43454	2.74471	1.67384	3.71633	7.23252
	SibHLH018d	Seita.9G480900.1	0	0.0181776	0	0	0.460105	0.272714	0.0375314	0	0.0243608	0.836293	0.535787	0.724283	0	0	0	0	0	0	0.32914	0.157307	0.325584	0.0222081	0.0249883	0	0.0678379	0.0822866	0.0550349	0	0.0405333	0	0	0.059288	0	0.836293	0.535787	0.724283	0.244655	0.0877289	0.21574	0.0785994	0.0877058	0.0341748	0	0.204234	0.0580905	0	0
	SibHLH074	Seita.9G482300.1	2.35686	1.61641	0.994121	0	0	0	0.476775	0.128871	0.206309	0	0.197284	0	3.20951	6.71352	5.49006	0	0.28828	0.228534	1.90054	2.14636	2.33313	8.93373	5.18477	7.46714	11.0115	5.4008	8.273	5.25657	7.72364	5.23737	0.607421	1.00421	0.689829	8.41647	11.466	9.22967	0.897847	1.57881	1.46166	1.38677	1.42365	1.15769	2.08997	1.33654	2.09084	0.269168	0.134318
	SibHLH084b	Seita.9G499300.1	0.0823254	0.112923	0.108033	0	2.4252	3.10595	0	0	0	0	0	0	0	0	0	0	0	0	6.13406	5.61001	6.06778	0	0	0	0	0	0	0	0.0419669	0	0	0	0	0	0	0	0	0	0	0	0	0	0	0	0	0	0.0656845
	SibHLH096b	Seita.9G511700.1	11.4195	9.76842	10.4588	4.10745	28.3313	24.7117	0.236355	0.702746	0.4091	0.0501578	0.0652005	0.0844663	53.4296	23.9626	43.8182	0	0.015879	0	10.6674	7.09352	8.76226	11.8722	3.33962	9.44714	8.00624	5.16762	7.0857	2.15658	7.60106	3.71233	0.180673	0.186684	0.177319	4.68325	6.07323	4.82148	0.0684763	0.0153465	0.0452875	0.146661	0.12274	0.119565	0.0967005	0.0649578	0.101618	0.0148263	0
	SibHLH135c	Seita.9G523400.1	12.5444	11.654	11.5427	0	1.78776	1.3713	8.72837	10.4062	11.3308	0	0	0	4.24682	15.496	7.4973	0.454697	0.285274	0.271381	2.10641	1.9775	2.20386	19.2073	43.0352	28.3333	39.1712	12.2061	28.988	10.0089	11.4137	10.6383	0.252457	0.223591	0.182036	19.0201	25.2257	20.1525	0.69712	0.496274	0.650891	0.625775	0.55127	0.730334	0	0	0	2.07762	2.63177
	SibHLH135d	Seita.9G523600.1	3.2879	0.300661	1.72584	0	60.8817	47.3627	0	0	0	0.197606	0	0	0	0	0	0	0	0	16.4558	13.2986	15.9485	0	0	0	0	0.170129	0	0.177006	0.167607	0.53836	0	0	0	1.34186	1.7995	2.61668	0.134888	0	0	0	0	0	0	0	0	0	0
	SibHLH093a	Seita.9G548800.1	8.2368	10.4085	8.85134	0	14.6706	14.6814	0	0.0744724	0	0	0	0	9.60922	26.8988	15.2709	0	0.0370205	0.044022	16.1815	15.7966	15.8933	23.4403	14.7568	21.1712	25.8961	3.45662	16.6992	16.9342	75.0175	37.1686	0.93605	0.870473	0.974455	2.58076	4.96953	3.26903	1.30378	1.18071	1.3022	2.4576	1.71694	2.56454	14.3965	14.7203	14.1675	0.207397	0.284608
	SibHLH052	Seita.9G554100.1	0	0	0	0	0	0	0	0	0	0	0.523186	0.204028	0.396473	0	0	0	0	0	0	0	0	0.194508	0.109429	0.241325	0	0	0	0.0937287	0	0.142537	0	0	0	0.444091	0	0.153955	0	0	0	0	0	0	0	0	0	0	0
	SibHLH070	Seita.9G562000	3.06633	2.16113	2.61058	0	0	0	0	0	0	0	0.0175287	0	0.0162952	0	0.0195118	0	0	0	0.675453	0.539234	0.65959	0.0668434	0.150422	0.0414662	3.1308	0.866849	2.38118	0.579784	0.579784	0.416359	0.442551	0.412662	0.40861	2.2892	1.25526	2.01047	0.29455	0.357141	0.231045	0.00985721	0	0	0.0297112	0.0558831	0.0437111	0	0
[truncated: 37 more columns]
