# Supplementary material for: SiLRL1, a bHLH transcription factor from foxtail millet, promotes carotenoid accumulation and improves drought tolerance
Source: BMC Plant Biol. 2025 Dec 6;26:62. doi: 10.1186/s12870-025-07825-8 (PMC12797406; doi:10.1186/s12870-025-07825-8)
Supplement: Supplementary file 9 — Supplementary Material 9. Table S7: Specific results of SiLRL1 haplotype analysis from a core collection of 406 conventional foxtail millet varieties. [file 12870_2025_7825_MOESM9_ESM.xls]

## Sheet: Hap_result-Si1g20740-phenotype
Supplemental Table S7. Specific results of SiLRL1 haplotype analysis from a core collection of 406 conventional foxtail millet varieties
References allele	T	C	C	T	G	C	C	A	A	G	A	C	C	T	T	G	G	A	C	T	C	A
Alternative allele	C	T	T	C	C	T	G	G	C	A	G	T	A	C	C	GATC	T	ACACTCTTAC	T	C	T	G
SNP annotation	intronic :: Si1g20740	intronic :: Si1g20740	exonic :: Si1g20740 :: synonymous SNV :: Si1g20740:Si1g20740.2:exon4:c.G861A:p.P287P;Si1g20740:Si1g20740.1:exon5:c.G861A:p.P287P	intronic :: Si1g20740	exonic :: Si1g20740 :: nonsynonymous SNV :: Si1g20740:Si1g20740.2:exon1:c.C576G:p.N192K;Si1g20740:Si1g20740.1:exon2:c.C576G:p.N192K	exonic :: Si1g20740 :: synonymous SNV :: Si1g20740:Si1g20740.2:exon1:c.G309A:p.T103T;Si1g20740:Si1g20740.1:exon2:c.G309A:p.T103T	exonic :: Si1g20740 :: synonymous SNV :: Si1g20740:Si1g20740.2:exon1:c.G195C:p.A65A;Si1g20740:Si1g20740.1:exon2:c.G195C:p.A65A	UTR5 :: Si1g20740 :: Si1g20740.2:c.-745T>C	UTR5 :: Si1g20740 :: Si1g20740.2:c.-1009T>G	UTR5 :: Si1g20740 :: Si1g20740.2:c.-1128C>T	upstream :: Si1g20740	upstream :: Si1g20740	upstream :: Si1g20740	upstream :: Si1g20740	upstream :: Si1g20740	upstream :: Si1g20740	upstream :: Si1g20740	upstream :: Si1g20740	upstream :: Si1g20740	upstream :: Si1g20740	upstream :: Si1g20740	upstream :: Si1g20740
SNP positions	28208064	28208235	28208395	28208953	28209067	28209334	28209448	28210387	28210651	28210770	28211258	28211491	28211512	28211541	28211646	28211807	28211809	28211813	28211821	28211919	28211984	28212046	Number of varieties	Varieties ID	Average	Stdev
Hap_1	T/T	C/C	C/C	T/T	G/G	C/C	C/C	A/A	A/A	G/G	A/A	C/C	C/C	T/T	T/T	G/G	G/G	A/A	C/C	T/T	C/C	A/A	172	B012 : , B019 : , B020 : , B021 : , B024 : , B025 : , B026 : , B027 : , B041 : , B045 : , B046 : , B047 : , B048 : , B049 : , B050 : , B051 : , B052 : , B054 : , B055 : , B056 : , B057 : , B058 : , B059 : , B060 : , B061 : , B062 : , B063 : , B064 : , B066 : , B067 : , B068 : , B069 : , B070 : , B073 : , B074 : , B075 : , B076 : , B080 : , B081 : , B083 : , B085 : , B089 : , B090 : , B091 : , B09…
Hap_2	C/C	T/T	T/T	C/C	C/C	T/T	C/C	G/G	C/C	A/A	G/G	T/T	A/A	C/C	C/C	GATC/GATC	T/T	ACACTCTTAC/ACACTCTTAC	T/T	C/C	C/C	G/G	101	B002 : , B003 : , B004 : , B005 : , B006 : , B007 : , B008 : , B009 : , B010 : , B011 : , B013 : , B015 : , B016 : , B023 : , B030 : , B031 : , B032 : , B033 : , B034 : , B037 : , B040 : , B042 : , B043 : , B053 : , B079 : , B094 : , B096 : , B098 : , XiaoLi1 : , B103 : , B104 : , B109 : , B110 : , B111 : , B113 : , B114 : , B115 : , B116 : , B120 : , B125 : , B127 : , B135 : , B136 : , B139 : , …
Hap_3	T/T	C/C	C/C	T/T	G/G	C/C	C/C	A/A	A/A	G/G	A/A	C/C	C/C	T/T	T/T	G/G	G/G	A/A	C/C	T/T	T/T	A/A	46	B022 : , B028 : , B124 : , B138 : , B192 : , B215 : , B253 : , B254 : , B255 : , B256 : , B257 : , B274 : , B275 : , B283 : , B285 : , B286 : , B289 : , B291 : , B295 : , B297 : , B301 : , B302 : , B303 : , B304 : , B306 : , B308 : , B309 : , B313 : , B314 : , B325 : , B329 : , B346 : , B347 : , B348 : , B356 : , B358 : , B359 : , B386 : , B391 : , B414 : , B432 : , B433 : , B434 : , Dgy : , Dgr …
Hap_4	C/C	T/T	T/T	C/C	C/C	T/T	C/C	G/G	C/C	A/A	G/G	T/T	A/A	C/C	T/T	G/G	T/T	A/A	C/C	T/T	C/C	A/A	8	B504 : , B505 : , B510 : , B515 : , B516 : , B531 : , B535 : , B536 :
Hap_5	T/T	C/C	C/C	T/T	C/C	C/C	G/G	A/A	C/C	G/G	A/A	C/C	C/C	T/T	T/T	G/G	G/G	A/A	C/C	T/T	C/C	A/A	7	B123 : , B195 : , B197 : , B205 : , B219 : , B523 : , B537 :
Hap_6	C/C	T/T	T/T	C/C	C/C	T/T	C/C	G/G	C/C	A/A	G/G	T/T	A/A	C/C	T/T	GATC/GATC	T/T	ACACTCTTAC/ACACTCTTAC	C/C	C/C	C/C	G/G	4	B506 : , B511 : , B519 : , B526 :
Hap_7	T/T	C/C	C/C	T/T	C/C	C/C	G/G	G/G	C/C	A/A	A/A	T/T	A/A	C/C	T/T	GATC/GATC	T/T	ACACTCTTAC/ACACTCTTAC	C/C	C/C	C/C	G/G	3	B518 : , B525 : , B528 :
Hap_8	C/C	T/T	T/T	C/C	C/C	T/T	C/C	G/G	C/C	A/A	A/G	T/T	A/A	C/C	C/C	GATC/GATC	T/T	ACACTCTTAC/ACACTCTTAC	T/T	C/C	C/C	G/G	3	B001 : , B102 : , B180 :
Hap_9	T/T	C/C	C/C	T/T	C/C	C/C	G/G	A/A	A/A	A/A	G/G	T/T	A/A	C/C	T/T	GATC/GATC	T/T	ACACTCTTAC/ACACTCTTAC	C/C	C/C	C/C	G/G	2	B078 : , B521 :
Hap_10	C/C	T/T	T/T	C/C	C/C	T/T	C/C	G/G	C/C	N/N	G/G	T/T	A/A	C/C	C/C	GATC/GATC	T/T	ACACTCTTAC/ACACTCTTAC	T/T	C/C	C/C	G/G	2	B126 : , B142 :
Hap_11	C/C	N/N	T/T	C/C	C/C	T/T	C/C	G/G	C/C	A/A	G/G	T/T	A/A	C/C	C/C	GATC/GATC	T/T	ACACTCTTAC/ACACTCTTAC	T/T	C/C	C/C	G/G	2	B186 : , B211 :
Hap_12	T/T	C/C	C/C	T/T	G/G	N/N	C/C	A/A	A/A	G/G	A/A	C/C	C/C	T/T	T/T	G/G	G/G	A/A	C/C	T/T	C/C	A/A	2	B171 : , B249 :
Hap_13	T/T	C/C	C/C	T/T	G/G	C/C	N/N	A/A	A/A	G/G	A/A	C/C	C/C	T/T	T/T	G/G	G/G	A/A	C/C	T/T	C/C	A/A	2	B395 : , B415 :
Hap_14	C/C	T/T	T/T	C/C	C/C	T/T	C/C	G/G	C/C	A/A	G/G	T/T	A/A	C/C	N/N	GATC/GATC	T/T	ACACTCTTAC/ACACTCTTAC	T/T	C/C	C/C	G/G	2	B039 : , B193 :
Hap_15	C/C	T/T	T/T	C/C	C/C	T/T	C/C	G/G	C/C	A/A	G/G	T/T	A/A	C/C	C/C	N/N	N/N	N/N	N/N	C/C	C/C	G/G	2	B224 : , B401 :
Hap_16	N/N	T/T	T/T	C/C	C/C	T/T	C/C	G/G	C/C	A/A	G/G	T/T	A/A	C/C	C/C	GATC/GATC	T/T	ACACTCTTAC/ACACTCTTAC	T/T	C/C	C/C	G/G	2	B154 : , B191 :
Hap_17	T/C	C/T	C/T	T/C	G/C	C/T	C/C	A/G	A/C	G/A	A/G	C/T	C/A	T/C	T/C	G/GATC	G/T	A/ACACTCTTAC	C/T	T/C	C/C	A/G	2	B165 : , B364 :
Hap_18	T/T	C/C	C/C	T/T	G/G	C/C	C/C	A/A	A/A	G/G	A/A	C/C	C/C	T/T	T/T	G/G	G/G	A/A	C/C	T/T	N/N	A/A	1	B279 :
Hap_19	T/C	C/T	C/T	T/C	C/C	C/T	C/G	G/G	C/C	A/A	A/G	T/T	C/A	C/C	T/T	G/GATC	T/T	A/ACACTCTTAC	C/C	T/C	C/C	A/G	1	B517 :
Hap_20	T/T	C/C	C/C	T/T	C/C	C/C	G/G	G/G	C/C	A/A	G/G	T/T	A/A	C/C	T/T	G/G	T/T	A/A	C/C	C/C	C/C	A/A	1	B514 :
Hap_21	C/C	T/T	T/T	C/C	N/N	T/T	C/C	G/G	C/C	A/A	G/G	T/T	A/A	N/N	C/C	GATC/GATC	T/T	ACACTCTTAC/ACACTCTTAC	T/T	C/C	C/C	G/G	1	B044 :
Hap_22	T/T	C/C	C/C	T/T	G/G	C/C	C/C	A/A	A/A	G/G	A/A	N/N	C/C	T/T	T/T	G/G	G/G	A/A	C/C	T/T	T/T	A/A	1	B381 :
Hap_23	C/C	T/T	T/T	C/C	C/C	T/T	C/C	G/G	C/C	N/N	G/G	T/T	A/A	C/C	C/C	N/N	N/N	N/N	N/N	C/C	C/C	G/G	1	B398 :
Hap_24	C/C	T/T	T/T	T/C	G/C	T/T	C/C	G/G	C/C	A/A	G/G	T/T	A/A	C/C	C/C	GATC/GATC	T/T	ACACTCTTAC/ACACTCTTAC	T/T	C/C	C/C	G/G	1	B258 :
Hap_25	T/T	C/C	C/C	T/T	C/C	C/C	G/G	A/A	A/A	A/A	A/A	C/C	A/A	C/C	T/T	GATC/GATC	T/T	ACACTCTTAC/ACACTCTTAC	C/C	C/C	C/C	G/G	1	B529 :
Hap_26	T/T	C/C	C/C	T/T	N/N	C/C	G/G	G/G	C/C	A/A	G/G	T/T	A/A	C/C	T/T	G/G	T/T	A/A	C/C	T/T	C/C	A/A	1	B533 :
Hap_27	T/T	C/C	C/C	T/T	C/C	C/C	G/G	A/A	A/A	G/G	A/A	T/T	A/A	C/C	T/T	G/G	T/T	A/A	C/C	T/T	C/C	A/A	1	B513 :
Hap_28	T/T	C/C	C/C	T/T	C/C	C/C	G/G	G/G	C/C	A/A	A/A	T/T	C/C	C/C	T/T	G/G	T/T	A/A	C/C	T/T	C/C	A/A	1	B527 :
Hap_29	T/T	C/C	C/C	T/T	G/C	C/C	C/G	A/G	A/C	G/A	A/G	C/T	C/A	T/C	T/T	G/G	G/T	A/A	C/C	T/C	C/C	A/A	1	B538 :
Hap_30	T/T	C/C	C/C	T/T	G/G	C/C	C/C	A/A	A/A	G/G	A/A	C/C	C/C	T/T	T/T	G/G	G/G	A/A	C/C	T/T	C/T	A/A	1	mop3 :
Hap_31	C/C	T/T	T/T	C/C	C/C	T/T	C/C	G/G	C/C	A/A	A/A	T/T	A/A	C/C	T/T	GATC/GATC	T/T	ACACTCTTAC/ACACTCTTAC	C/C	C/C	C/C	G/G	1	B530 :
Hap_32	C/C	T/T	T/T	C/C	C/C	T/T	C/C	G/G	A/C	G/A	G/G	T/T	A/A	C/C	C/C	GATC/GATC	T/T	ACACTCTTAC/ACACTCTTAC	T/T	C/C	C/C	G/G	1	B038 :
Hap_33	C/C	T/T	T/T	C/C	C/C	T/T	C/C	G/G	C/C	A/A	G/G	T/T	A/A	C/C	C/C	GATC/GATC	T/T	ACACTCTTAC/ACACTCTTAC	T/T	N/N	C/C	G/G	1	B143 :
Hap_34	C/C	T/T	T/T	C/C	C/C	T/T	C/C	A/G	C/C	A/A	G/G	T/T	A/A	C/C	C/C	GATC/GATC	T/T	ACACTCTTAC/ACACTCTTAC	T/T	C/C	C/C	G/G	1	B100 :
Hap_35	T/T	C/C	C/C	T/T	G/G	C/C	C/C	A/A	A/A	G/G	A/A	N/N	C/C	T/T	T/T	G/G	G/G	A/A	C/C	T/T	C/C	A/A	1	B245 :
Hap_36	T/T	C/C	C/C	T/T	G/G	C/C	C/C	A/A	N/N	G/G	A/A	C/C	C/C	T/T	T/T	G/G	G/G	A/A	C/C	T/T	C/C	A/A	1	B168 :
Hap_37	C/C	T/T	T/T	C/C	C/C	N/N	C/C	G/G	C/C	A/A	G/G	T/T	A/A	C/C	C/C	GATC/GATC	T/T	ACACTCTTAC/ACACTCTTAC	T/T	C/C	C/C	G/G	1	B133 :
Hap_38	C/C	T/T	C/T	C/C	C/C	C/C	C/C	A/A	A/A	G/G	N/N	N/N	N/N	N/N	N/N	N/N	N/N	N/N	N/N	N/N	N/N	N/N	1	B520 :
Hap_39	T/T	C/C	C/C	T/T	G/G	C/C	C/C	A/A	A/A	G/G	A/A	C/T	C/C	T/T	T/T	G/G	G/G	A/A	C/C	T/T	C/C	A/A	1	B071 :
Hap_40	T/T	C/C	C/C	T/T	G/G	C/C	C/C	A/A	A/A	G/G	A/G	C/C	C/C	T/T	T/T	G/G	G/G	A/A	C/C	T/T	C/C	A/A	1	B263 :
Hap_41	C/C	T/T	C/T	C/C	C/C	C/C	C/C	A/A	A/A	G/A	G/G	N/N	N/N	N/N	N/N	N/N	N/N	N/N	N/N	N/N	N/N	N/N	1	B508 :
Hap_42	T/C	C/T	C/C	T/C	G/C	C/C	C/C	A/G	A/C	G/A	A/G	C/T	C/A	T/C	T/C	G/GATC	G/T	A/ACACTCTTAC	C/T	T/C	C/C	A/A	1	B209 :
Hap_43	C/C	T/T	C/C	C/C	C/C	C/C	C/C	A/A	A/A	G/G	G/G	N/N	N/N	N/N	N/N	N/N	N/N	N/N	N/N	N/N	C/C	N/N	1	B512 :
Hap_44	T/C	C/T	C/T	T/C	G/C	C/T	C/C	G/G	A/C	N/N	G/G	C/T	C/A	T/C	T/C	N/N	N/N	N/N	N/N	T/C	C/C	A/G	1	B235 :
Hap_45	T/T	C/C	C/C	T/T	G/G	C/C	C/C	A/A	A/A	N/N	A/A	C/C	C/C	T/T	T/T	G/G	G/G	A/A	C/C	T/T	C/C	A/A	1	B156 :
Hap_46	C/C	T/T	C/T	C/C	C/C	C/C	C/C	A/A	A/A	G/A	G/G	N/N	N/N	N/N	N/N	N/N	N/N	N/N	N/N	N/N	C/C	N/N	1	B503 :
Hap_47	T/T	C/C	C/C	T/T	G/G	C/C	C/C	A/A	A/A	G/G	A/A	C/T	C/A	T/T	T/T	G/G	G/G	A/A	C/C	T/T	C/C	A/A	1	B380 :
Hap_48	T/T	C/C	C/C	T/T	C/C	C/C	G/G	G/G	C/C	A/A	G/G	T/T	A/A	C/C	C/C	GATC/GATC	T/T	ACACTCTTAC/ACACTCTTAC	T/T	C/C	C/C	G/G	1	B524 :
Hap_49	C/C	T/T	T/T	C/C	C/C	N/N	C/C	G/G	C/C	A/A	G/G	T/T	A/A	C/C	N/N	GATC/GATC	T/T	ACACTCTTAC/ACACTCTTAC	T/T	C/C	C/C	G/G	1	B252 :
Hap_50	T/T	C/T	C/C	T/T	C/C	C/C	G/G	A/A	C/C	G/G	A/A	C/C	C/C	T/T	T/T	G/G	G/G	A/A	C/C	T/T	C/C	A/A	1	B118 :
Hap_51	T/T	C/C	C/C	T/T	C/C	C/C	G/G	G/G	A/A	A/A	A/A	C/C	A/A	T/T	T/T	G/G	T/T	A/A	C/C	T/T	C/C	A/A	1	B507 :
Hap_52	T/T	C/C	C/C	T/T	N/N	C/C	C/C	A/A	A/A	G/G	A/A	C/C	C/C	T/T	T/T	G/G	G/G	A/A	C/C	T/T	C/C	A/A	1	B065 :
Hap_53	C/C	T/T	T/T	C/C	C/C	T/T	C/C	G/G	C/C	A/A	G/G	T/T	A/A	C/C	C/C	GATC/GATC	T/T	ACACTCTTAC/ACACTCTTAC	T/T	C/C	C/C	N/N	1	B134 :
Hap_54	T/T	C/C	C/C	T/T	C/C	C/C	N/N	A/A	C/C	G/G	A/A	C/C	C/C	T/T	T/T	G/G	G/G	A/A	C/C	T/T	C/C	A/A	1	B122 :
Hap_55	T/T	C/C	T/T	T/T	G/G	C/C	C/C	A/A	A/A	G/G	A/A	C/C	C/C	T/T	T/T	G/G	G/G	A/A	C/C	T/T	C/C	A/A	1	B173 :
Hap_56	T/T	C/C	C/C	T/T	G/G	C/C	C/C	A/A	A/A	G/G	G/G	T/T	A/A	C/C	C/C	GATC/GATC	T/T	ACACTCTTAC/ACACTCTTAC	T/T	C/C	C/C	G/G	1	B101 :
Hap_57	T/C	C/T	C/T	T/C	C/C	C/T	C/G	G/G	C/C	A/A	A/G	T/T	C/A	C/C	T/T	G/G	G/T	A/A	C/C	T/C	C/C	A/A	1	B532 :
Hap_58	T/T	C/C	C/C	T/T	C/C	C/C	G/G	A/G	C/C	G/A	A/A	C/T	C/A	T/C	T/T	G/GATC	G/T	A/ACACTCTTAC	C/C	T/C	C/C	A/G	1	B509 :
Hap_59	T/C	C/T	C/T	T/C	C/C	C/T	C/G	G/G	C/C	A/A	G/G	T/T	A/A	C/C	T/T	G/G	T/T	A/A	C/C	T/C	C/C	A/A	1	B534 :
Hap_60	C/C	T/T	T/T	C/C	C/C	T/T	C/C	G/G	C/C	A/A	G/G	T/T	A/A	C/C	T/T	G/GATC	T/T	A/ACACTCTTAC	C/C	T/C	C/C	A/G	1	B522 :
Hap_61	T/T	C/C	C/C	T/T	C/C	C/C	G/G	G/G	A/A	A/A	G/G	T/T	A/A	C/C	C/C	GATC/GATC	T/T	ACACTCTTAC/ACACTCTTAC	T/T	C/C	C/C	G/G	1	B502 :
