# Supplementary material for: SiLRL1, a bHLH transcription factor from foxtail millet, promotes carotenoid accumulation and improves drought tolerance
Source: BMC Plant Biol. 2025 Dec 6;26:62. doi: 10.1186/s12870-025-07825-8 (PMC12797406; doi:10.1186/s12870-025-07825-8)
Supplement: Supplementary file 10 — Supplementary Material 10. Table S8: Summary of RNA-seq read mapping results. [file 12870_2025_7825_MOESM10_ESM.xlsx]

## Sheet: Sheet1
Supplemental Table S8. Summary of RNA-Seq read mapping results
Sample	Clean Reads	Clean Base	Q30(%)	GC Content(%)	Total Reads	Mapped Reads	mapping rate(%)	Unique Mapped Reads	Unique mapping rate(%)	Multiple Map Reads	Multiple mapping rate(%)
Col-0-1	23903800	7156620348	93.25	45.43	47807600	46,838,780	97.97	45723753	95.64	1115027	2.33
Col-0-2	19977542	5979043520	93.55	46.14	39955084	39158085	98.01	38225598	95.67	932487	2.33
Col-0-3	23339284	6982024014	95.21	46.22	46678568	45831913	98.19	44811012	96	1020901	2.19
OX-5-1	19449718	5822127638	93.53	46.06	38899436	37701540	96.92	36833300	94.69	868240	2.23
OX-5-2	21773378	6517944456	93.76	46.02	43546756	42149292	96.79	41159014	94.52	990278	2.27
OX-5-3	21841477	6538576730	93.61	46.11	43682954	42174128	96.55	41271432	94.48	902696	2.07
OX-9-1	20334975	6087174684	93.08	46.14	40669950	39810247	97.89	38156760	93.82	1653487	4.07
OX-9-2	21259188	6363873666	93.69	45.98	42518376	41666479	98	40471329	95.19	1195150	2.81
OX-9-3	20620922	6172271364	92.93	45.97	41241844	40241689	97.57	39153323	94.94	1088366	2.64
