# Supplementary material for: SiLRL1, a bHLH transcription factor from foxtail millet, promotes carotenoid accumulation and improves drought tolerance
Source: BMC Plant Biol. 2025 Dec 6;26:62. doi: 10.1186/s12870-025-07825-8 (PMC12797406; doi:10.1186/s12870-025-07825-8)
Supplement: Supplementary file 11 — Supplementary Material 11. Table S9: Expression levels and enrichment analysis in multiple databases of DEGs in Col-0, OX-5 and OX-9. [file 12870_2025_7825_MOESM11_ESM.xlsx]

## Sheet: Sheet1
Supplemental Table S9. Expression levels and enrichment analysis in multiple databases of DEGs in Col-0, OX-5 and OX-9
ID	Name	Col-0-1	Col-0-2	Col-0-3	OX-5-1	OX-5-2	OX-5-3	OX-9-1	OX-9-2	OX-9-3	COG_class	COG_class_annotation	GO_annotation	KEGG_annotation	KEGG_pathway_annotation	KOG_class	KOG_class_annotation	Pfam_annotation	Swiss-Prot_annotation	eggNOG_class	eggNOG_class_annotation	NR_annotation
AT5G40890	AtCLCA	7.67075	6.95112	5.42407	3.31841	2.88205	3.03605	3.88058	2.01213	1.39378	[T]	Signal transduction mechanisms	Molecular Function: voltage-gated chloride channel activity (GO:0005247);; Cellular Component: integral component of membrane (GO:0016021);;	K05016|0.0|ath:AT5G40890|K05016 chloride channel 7 | (RefSeq) CLC-A; chloride channel A	--	[P]	Inorganic ion transport and metabolism	Voltage gated chloride channel	Chloride channel protein CLC-a OS=Arabidopsis thaliana OX=3702 GN=CLC-A PE=1 SV=2	P	Inorganic ion transport and metabolism	chloride channel A [Arabidopsis thaliana]
AT2G15880	AtLRX10	10.6602	21.3025	18.945	8.38704	6.3133	5.86791	7.04267	3.54664	4.05689	--	--	Biological Process: reproduction (GO:0000003);; Biological Process: cell morphogenesis (GO:0000902);; Biological Process: cell morphogenesis involved in differentiation (GO:0000904);; Biological Process: developmental process involved in reproduction (GO:0003006);; Molecular Function: molecular_function (GO:0003674);; Molecular Function: structural molecule activity (GO:0005198);; Molecular Funct…	--	--	--	--	Leucine rich repeat	Pollen-specific leucine-rich repeat extensin-like protein 3 OS=Arabidopsis thaliana OX=3702 GN=PEX3 PE=2 SV=1	S	Function unknown	Leucine-rich repeat (LRR) family protein [Arabidopsis thaliana]
AT2G34430	AtLHB1B1	8.08928	6.09797	4.80943	1.5346	0.954116	1.39327	1.87878	3.27399	2.28717	--	--	Cellular Component: photosystem I (GO:0009522);; Cellular Component: photosystem II (GO:0009523);; Cellular Component: chloroplast thylakoid membrane (GO:0009535);; Biological Process: photosynthesis, light harvesting (GO:0009765);; Cellular Component: integral component of membrane (GO:0016021);; Molecular Function: chlorophyll binding (GO:0016168);; Biological Process: protein-chromophore linka…	K08912|2.71e-194|ath:AT2G34430|K08912 light-harvesting complex II chlorophyll a/b binding protein 1 | (RefSeq) LHB1B1; light-harvesting chlorophyll-protein complex II subunit B1	Photosynthesis - antenna proteins (ko00196)	--	--	Chlorophyll A-B binding protein	Chlorophyll a-b binding protein 1, chloroplastic OS=Sinapis alba OX=3728 GN=CAB1 PE=3 SV=1	C	Energy production and conversion	light-harvesting chlorophyll-protein complex II subunit B1 [Arabidopsis thaliana]
AT1G07400	AtHSP17.8	15.4658	9.91103	12.7065	5.15495	6.43483	7.13346	44.2944	24.4874	18.3962	[O]	Posttranslational modification, protein turnover, chaperones	Biological Process: response to reactive oxygen species (GO:0000302);; Molecular Function: molecular_function (GO:0003674);; Molecular Function: binding (GO:0005488);; Molecular Function: protein binding (GO:0005515);; Cellular Component: cellular_component (GO:0005575);; Cellular Component: intracellular (GO:0005622);; Cellular Component: cell (GO:0005623);; Cellular Component: cytoplasm (GO:000…	K13993|3.96e-106|ath:AT1G07400|K13993 HSP20 family protein | (RefSeq) HSP20-like chaperones superfamily protein	Protein processing in endoplasmic reticulum (ko04141)	[O]	Posttranslational modification, protein turnover, chaperones	Hsp20/alpha crystallin family	17.8 kDa class I heat shock protein OS=Arabidopsis thaliana OX=3702 GN=HSP17.8 PE=1 SV=1	O	Posttranslational modification, protein turnover, chaperones	HSP20-like chaperones superfamily protein [Arabidopsis thaliana]
AT4G26890	AtMAPKKK16	1.03941	1.12486	0.670525	3.81896	3.08925	1.59527	3.22228	2.37248	2.04261	[M]	Cell wall/membrane/envelope biogenesis	Molecular Function: protein serine/threonine kinase activity (GO:0004674);; Molecular Function: ATP binding (GO:0005524);; Cellular Component: cytoplasm (GO:0005737);; Biological Process: regulation of mitotic cell cycle (GO:0007346);; Biological Process: signal transduction by protein phosphorylation (GO:0023014);; Biological Process: stress-activated protein kinase signaling cascade (GO:0031098…	K20716|3.90e-235|crb:17880297|K20716 mitogen-activated protein kinase kinase kinase 17/18 | (RefSeq) mitogen-activated protein kinase kinase kinase 18	MAPK signaling pathway - plant (ko04016)	[T]	Signal transduction mechanisms	Protein kinase domain	Mitogen-activated protein kinase kinase kinase 17 OS=Arabidopsis thaliana OX=3702 GN=MAPKKK17 PE=1 SV=1	T	Signal transduction mechanisms	mitogen-activated protein kinase kinase kinase 16 [Arabidopsis thaliana]
AT5G22580	At5g22580	9.77942	7.67409	6.68177	14.8071	21.4241	13.746	18.4337	24.0216	25.4867	--	--	Cellular Component: cellular_component (GO:0005575);; Cellular Component: intracellular (GO:0005622);; Cellular Component: cell (GO:0005623);; Cellular Component: cytoplasm (GO:0005737);; Cellular Component: chloroplast (GO:0009507);; Cellular Component: plastid (GO:0009536);; Cellular Component: organelle (GO:0043226);; Cellular Component: membrane-bounded organelle (GO:0043227);; Cellular Compo…	--	--	--	--	Stress responsive A/B Barrel Domain	Stress-response A/B barrel domain-containing protein At5g22580 OS=Arabidopsis thaliana OX=3702 GN=At5g22580 PE=1 SV=1	S	Function unknown	Stress responsive A/B Barrel Domain-containing protein [Arabidopsis thaliana]
AT1G56510	AtWRR4A	2.55517	1.46218	1.47377	8.20683	6.36183	2.44366	4.29497	4.23136	3.36696	--	--	Biological Process: signal transduction (GO:0007165);; Molecular Function: ADP binding (GO:0043531);;	K09338|4.72e-224|brp:103838097|K09338 homeobox-leucine zipper protein | (RefSeq) LOW QUALITY PROTEIN: homeobox-leucine zipper protein HAT7	--	--	--	TIR domain	Disease resistance protein ADR2 OS=Arabidopsis thaliana OX=3702 GN=ADR2 PE=2 SV=1	--	--	Disease resistance protein (TIR-NBS-LRR class) [Arabidopsis thaliana]
AT2G05520	AtGRP-3	25.5513	29.5707	23.6625	5.1092	8.76034	6.77526	6.99001	4.86247	3.89479	--	--	Biological Process: cell morphogenesis (GO:0000902);; Biological Process: response to acid chemical (GO:0001101);; Biological Process: response to stress (GO:0006950);; Biological Process: multicellular organism development (GO:0007275);; Biological Process: biological_process (GO:0008150);; Biological Process: regulation of cell size (GO:0008361);; Biological Process: response to desiccation (GO…	--	--	--	--	Glycine rich protein family	Glycine-rich protein 3 OS=Arabidopsis thaliana OX=3702 GN=GRP3 PE=1 SV=1	S	Function unknown	glycine-rich protein 3 [Arabidopsis thaliana]
AT2G05380	AtGRP3S	5.6545	3.64497	3.06045	0.202736	0.902898	1.57213	1.6756	0.931579	0.40601	--	--	Biological Process: cell morphogenesis (GO:0000902);; Biological Process: response to acid chemical (GO:0001101);; Biological Process: response to stress (GO:0006950);; Biological Process: multicellular organism development (GO:0007275);; Biological Process: biological_process (GO:0008150);; Biological Process: regulation of cell size (GO:0008361);; Biological Process: response to desiccation (GO…	--	--	--	--	Glycine rich protein family	Glycine-rich protein 3 short isoform OS=Arabidopsis thaliana OX=3702 GN=GRP3S PE=1 SV=2	S	Function unknown	glycine-rich protein 3 short isoform [Arabidopsis thaliana]
AT5G06510	AtNF-YA10	0.740471	0.479252	0.370433	1.64459	1.49346	1.23368	1.39956	2.39488	3.17984	--	--	Molecular Function: DNA binding (GO:0003677);; Molecular Function: transcription factor activity, sequence-specific DNA binding (GO:0003700);; Cellular Component: CCAAT-binding factor complex (GO:0016602);;	K08064|6.42e-119|ath:AT5G06510|K08064 nuclear transcription factor Y, alpha | (RefSeq) NF-YA10; nuclear factor Y, subunit A10	--	[K]	Transcription	CCAAT-binding transcription factor (CBF-B/NF-YA) subunit B	Nuclear transcription factor Y subunit A-10 OS=Arabidopsis thaliana OX=3702 GN=NFYA10 PE=2 SV=2	K	Transcription	nuclear factor Y, subunit A10 [Arabidopsis thaliana]
AT2G23000	AtSCPL10	2.49721	1.1881	1.1721	4.42863	4.39404	3.68297	3.1152	4.14052	6.3056	[E]	Amino acid transport and metabolism	Molecular Function: serine-type carboxypeptidase activity (GO:0004185);;	K16296|0.0|ath:AT2G23000|K16296 serine carboxypeptidase-like clade I [EC:3.4.16.-] | (RefSeq) scpl10; serine carboxypeptidase-like 10	--	[OE]	Posttranslational modification, protein turnover, chaperones;; Amino acid transport and metabolism	Serine carboxypeptidase	Serine carboxypeptidase-like 10 OS=Arabidopsis thaliana OX=3702 GN=SCPL10 PE=2 SV=1	E	Amino acid transport and metabolism	serine carboxypeptidase-like 10 [Arabidopsis thaliana]
AT3G17609	AtHYH	1.57583	1.7291	1.72604	6.83071	5.1779	3.70025	5.20082	8.69548	7.5833	--	--	Molecular Function: transcription factor activity, sequence-specific DNA binding (GO:0003700);;	K16241|2.82e-74|ath:AT3G17609|K16241 transcription factor HY5 | (RefSeq) HYH; HY5-homolog	Circadian rhythm - plant (ko04712)	[K]	Transcription	bZIP transcription factor	Transcription factor HY5-like OS=Arabidopsis thaliana OX=3702 GN=HYH PE=1 SV=1	K	Transcription	HY5-homolog [Arabidopsis thaliana]
AT2G22980	AtSCPL13	22.3057	13.2658	10.7661	5.22645	5.93781	6.24273	7.99675	5.56554	6.00108	[E]	Amino acid transport and metabolism	Molecular Function: serine-type carboxypeptidase activity (GO:0004185);;	K16296|2.22e-260|ath:AT2G22980|K16296 serine carboxypeptidase-like clade I [EC:3.4.16.-] | (RefSeq) SCPL13; serine carboxypeptidase-like 13	--	[OE]	Posttranslational modification, protein turnover, chaperones;; Amino acid transport and metabolism	Serine carboxypeptidase	Serine carboxypeptidase-like 13 OS=Arabidopsis thaliana OX=3702 GN=SCPL13 PE=2 SV=2	E	Amino acid transport and metabolism	serine carboxypeptidase-like 13 [Arabidopsis thaliana]
AT2G46640	AtTAC1	1.36026	1.44291	1.72875	3.56389	4.92001	4.09252	4.25294	2.60904	4.21749	--	--	Biological Process: morphogenesis of a branching structure (GO:0001763);; Biological Process: phyllotactic patterning (GO:0060771);;	--	--	--	--	--	Protein TILLER ANGLE CONTROL 1 OS=Arabidopsis thaliana OX=3702 GN=TAC1 PE=2 SV=1	S	Function unknown	NAD-dependent protein deacetylase HST1-like protein [Arabidopsis thaliana]
AT5G16410	At5g16410	1.75778	2.09492	1.73632	0.804614	0.443819	0.727044	0.769831	0.662331	0.548857	--	--	Molecular Function: transferase activity, transferring acyl groups other than amino-acyl groups (GO:0016747);;	K13065|4.45e-32|nta:107761506|K13065 shikimate O-hydroxycinnamoyltransferase [EC:2.3.1.133] | (RefSeq) agmatine coumaroyltransferase-2-like	Phenylpropanoid biosynthesis (ko00940);; Flavonoid biosynthesis (ko00941);; Stilbenoid, diarylheptanoid and gingerol biosynthesis (ko00945)	--	--	Transferase family	Putrescine hydroxycinnamoyltransferase 3 OS=Oryza sativa subsp. japonica OX=39947 GN=PHT3 PE=1 SV=1	S	Function unknown	HXXXD-type acyl-transferase family protein [Arabidopsis thaliana]
AT2G37130	At2g37130	38.7141	25.891	34.9852	11.6082	10.3599	13.6848	18.1692	9.81298	11.0713	--	--	Molecular Function: peroxidase activity (GO:0004601);; Cellular Component: extracellular region (GO:0005576);; Biological Process: response to oxidative stress (GO:0006979);; Molecular Function: heme binding (GO:0020037);; Biological Process: hydrogen peroxide catabolic process (GO:0042744);; Molecular Function: metal ion binding (GO:0046872);;	K00430|7.53e-243|ath:AT2G37130|K00430 peroxidase [EC:1.11.1.7] | (RefSeq) Peroxidase superfamily protein	Phenylpropanoid biosynthesis (ko00940)	--	--	Peroxidase	Peroxidase 21 OS=Arabidopsis thaliana OX=3702 GN=PER21 PE=1 SV=1	Q	Secondary metabolites biosynthesis, transport and catabolism	Peroxidase superfamily protein [Arabidopsis thaliana]
AT2G41100	AtCAL4	10.195	10.4907	8.65967	26.0001	17.5468	22.9247	52.0644	19.9267	15.4614	[T]	Signal transduction mechanisms	Molecular Function: calcium ion binding (GO:0005509);;	K13448|4.75e-208|ath:AT2G41100|K13448 calcium-binding protein CML | (RefSeq) TCH3; Calcium-binding EF hand family protein	Plant-pathogen interaction (ko04626)	[T]	Signal transduction mechanisms	EF hand	Calmodulin-like protein 12 OS=Arabidopsis thaliana OX=3702 GN=CML12 PE=1 SV=3	T	Signal transduction mechanisms	Calcium-binding EF hand family protein [Arabidopsis thaliana]
AT5G51550	AtEXL3	44.0265	28.2609	28.5545	94.0817	66.114	59.6877	87.2678	61.1489	60.9994	--	--	Cellular Component: cellular_component (GO:0005575);; Cellular Component: cell wall (GO:0005618);; Cellular Component: cell (GO:0005623);; Cellular Component: cell-cell junction (GO:0005911);; Biological Process: biological_process (GO:0008150);; Cellular Component: plant-type cell wall (GO:0009505);; Cellular Component: plasmodesma (GO:0009506);; Biological Process: response to abiotic stimulus …	--	--	--	--	Phosphate-induced protein 1 conserved region	Protein EXORDIUM-like 3 OS=Arabidopsis thaliana OX=3702 GN=EXL3 PE=2 SV=1	S	Function unknown	EXORDIUM like 3 [Arabidopsis thaliana]
AT5G05365	AtHMP44	1.08726	1.25785	0.689269	5.71819	4.62879	4.01746	5.45753	3.33325	4.03029	--	--	Biological Process: metal ion transport (GO:0030001);; Molecular Function: metal ion binding (GO:0046872);;	--	--	--	--	Heavy-metal-associated domain	Heavy metal-associated isoprenylated plant protein 45 OS=Arabidopsis thaliana OX=3702 GN=HIPP45 PE=3 SV=1	S	Function unknown	Heavy metal transport/detoxification superfamily protein [Arabidopsis thaliana]
AT3G04720	AtPR4	12.6026	14.808	14.611	4.04651	5.08001	5.44134	8.42221	4.97687	5.98402	--	--	Molecular Function: chitin binding (GO:0008061);; Biological Process: defense response to bacterium (GO:0042742);; Biological Process: defense response to fungus (GO:0050832);;	K20547|1.81e-15|ghi:107921085|K20547 basic endochitinase B [EC:3.2.1.14] | (RefSeq) endochitinase 2-like	Amino sugar and nucleotide sugar metabolism (ko00520);; MAPK signaling pathway - plant (ko04016)	[R]	General function prediction only	Barwin family	Hevein-like preproprotein OS=Arabidopsis thaliana OX=3702 GN=HEL PE=1 SV=1	S	Function unknown	pathogenesis-related 4 [Arabidopsis thaliana]
AT2G17280	At2g17280	13.5417	6.87641	5.79254	21.7823	18.487	19.126	16.6895	26.1815	23.3487	--	--	Cellular Component: cellular_component (GO:0005575);; Cellular Component: intracellular (GO:0005622);; Cellular Component: cell (GO:0005623);; Cellular Component: cytoplasm (GO:0005737);; Cellular Component: cytosol (GO:0005829);; Cellular Component: chloroplast (GO:0009507);; Cellular Component: plastid (GO:0009536);; Cellular Component: organelle (GO:0043226);; Cellular Component: membrane-boun…	--	--	[G]	Carbohydrate transport and metabolism	Histidine phosphatase superfamily (branch 1)	Phosphoglycerate mutase-like protein OS=Arabidopsis thaliana OX=3702 GN=PGM PE=2 SV=1	G	Carbohydrate transport and metabolism	Phosphoglycerate mutase family protein [Arabidopsis thaliana]
AT1G43910	At1g43910	12.4737	10.6501	8.50745	29.0428	22.1508	25.2258	33.7575	21.0361	23.5935	[O]	Posttranslational modification, protein turnover, chaperones	Molecular Function: ATP binding (GO:0005524);;	K15152|1.93e-253|brp:103868170|K15152 mediator of RNA polymerase II transcription subunit 21 | (RefSeq) LOW QUALITY PROTEIN: mediator of RNA polymerase II transcription subunit 21	--	[O]	Posttranslational modification, protein turnover, chaperones	ATPase family associated with various cellular activities (AAA)	AAA-ATPase At1g43910 OS=Arabidopsis thaliana OX=3702 GN=At1g43910 PE=1 SV=1	O	Posttranslational modification, protein turnover, chaperones	P-loop containing nucleoside triphosphate hydrolases superfamily protein [Arabidopsis thaliana]
AT4G35320	At4g35320	10.8649	4.27248	5.68031	18.7132	20.8792	11.0625	16.2675	21.6184	22.9795	--	--	--	--	--	--	--	--	--	S	Function unknown	hypothetical protein AT4G35320 [Arabidopsis thaliana]
AT1G11080	AtSCPL31	9.52695	12.8027	10.3249	4.08835	2.08719	5.08836	7.05377	2.58839	2.78303	[E]	Amino acid transport and metabolism	Molecular Function: serine-type carboxypeptidase activity (GO:0004185);;	K16297|0.0|ath:AT1G11080|K16297 serine carboxypeptidase-like clade II [EC:3.4.16.-] | (RefSeq) scpl31; serine carboxypeptidase-like 31	--	[OE]	Posttranslational modification, protein turnover, chaperones;; Amino acid transport and metabolism	Serine carboxypeptidase	Serine carboxypeptidase-like 31 OS=Arabidopsis thaliana OX=3702 GN=SCPL31 PE=2 SV=2	O	Posttranslational modification, protein turnover, chaperones	serine carboxypeptidase-like 31 [Arabidopsis thaliana]
AT4G19170	AtCCD4/NCED4	34.9269	28.3	27.2967	8.22747	11.0733	10.7112	10.4017	11.1042	12.7802	[Q]	Secondary metabolites biosynthesis, transport and catabolism	Molecular Function: oxidoreductase activity, acting on single donors with incorporation of molecular oxygen, incorporation of two atoms of oxygen (GO:0016702);; Molecular Function: metal ion binding (GO:0046872);;	K09840|0.0|ath:AT4G19170|K09840 9-cis-epoxycarotenoid dioxygenase [EC:1.13.11.51] | (RefSeq) NCED4; nine-cis-epoxycarotenoid dioxygenase 4	Carotenoid biosynthesis (ko00906)	[Q]	Secondary metabolites biosynthesis, transport and catabolism	Retinal pigment epithelial membrane protein	Probable carotenoid cleavage dioxygenase 4, chloroplastic OS=Arabidopsis thaliana OX=3702 GN=CCD4 PE=1 SV=1	Q	Secondary metabolites biosynthesis, transport and catabolism	nine-cis-epoxycarotenoid dioxygenase 4 [Arabidopsis thaliana]
AT4G25810	AtXTH23/XTR6	7.16085	6.62336	4.27816	28.2458	22.9054	14.1303	26.491	12.3597	9.59469	[G]	Carbohydrate transport and metabolism	Molecular Function: hydrolase activity, hydrolyzing O-glycosyl compounds (GO:0004553);; Cellular Component: cell wall (GO:0005618);; Biological Process: xyloglucan metabolic process (GO:0010411);; Molecular Function: xyloglucan:xyloglucosyl transferase activity (GO:0016762);; Biological Process: cell wall biogenesis (GO:0042546);; Cellular Component: apoplast (GO:0048046);; Biological Process: ce…	K08235|9.97e-216|ath:AT4G25810|K08235 xyloglucan:xyloglucosyl transferase [EC:2.4.1.207] | (RefSeq) XTR6; xyloglucan endotransglycosylase 6	--	--	--	Glycosyl hydrolases family 16	Probable xyloglucan endotransglucosylase/hydrolase protein 23 OS=Arabidopsis thaliana OX=3702 GN=XTH23 PE=2 SV=1	G	Carbohydrate transport and metabolism	xyloglucan endotransglycosylase 6 [Arabidopsis thaliana]
AT3G23730	AtXTH16	6.70311	5.62454	5.51488	25.4621	20.0872	11.1154	18.9151	10.7649	11.4934	[G]	Carbohydrate transport and metabolism	Molecular Function: hydrolase activity, hydrolyzing O-glycosyl compounds (GO:0004553);; Cellular Component: cell wall (GO:0005618);; Biological Process: xyloglucan metabolic process (GO:0010411);; Molecular Function: xyloglucan:xyloglucosyl transferase activity (GO:0016762);; Biological Process: cell wall biogenesis (GO:0042546);; Cellular Component: apoplast (GO:0048046);; Biological Process: ce…	K08235|7.07e-223|ath:AT3G23730|K08235 xyloglucan:xyloglucosyl transferase [EC:2.4.1.207] | (RefSeq) XTH16; xyloglucan endotransglucosylase/hydrolase 16	--	--	--	Glycosyl hydrolases family 16	Probable xyloglucan endotransglucosylase/hydrolase protein 16 OS=Arabidopsis thaliana OX=3702 GN=XTH16 PE=2 SV=2	G	Carbohydrate transport and metabolism	xyloglucan endotransglucosylase/hydrolase 16 [Arabidopsis thaliana]
AT2G46210	AtSLD2	5.26027	1.41671	5.94207	28.1292	18.8556	26.2876	29.5165	29.7549	27.5112	[I]	Lipid transport and metabolism	Biological Process: lipid metabolic process (GO:0006629);; Cellular Component: integral component of membrane (GO:0016021);; Molecular Function: oxidoreductase activity (GO:0016491);;	K21734|0.0|ath:AT2G46210|K21734 sphingolipid 8-(E/Z)-desaturase [EC:1.14.19.29] | (RefSeq) SLD2; Fatty acid/sphingolipid desaturase	--	[I]	Lipid transport and metabolism	Fatty acid desaturase	Delta(8)-fatty-acid desaturase 2 OS=Arabidopsis thaliana OX=3702 GN=SLD2 PE=1 SV=1	I	Lipid transport and metabolism	Fatty acid/sphingolipid desaturase [Arabidopsis thaliana]
AT1G35140	AtEXL1/HUP46/PHI-1	3.07593	2.92414	2.56953	30.081	22.0036	8.20197	16.7038	10.3087	7.76637	--	--	Biological Process: response to hypoxia (GO:0001666);; Cellular Component: cellular_component (GO:0005575);; Cellular Component: cell wall (GO:0005618);; Cellular Component: intracellular (GO:0005622);; Cellular Component: cell (GO:0005623);; Cellular Component: cytoplasm (GO:0005737);; Cellular Component: Golgi apparatus (GO:0005794);; Biological Process: response to stress (GO:0006950);; Biolog…	K00020|2.00e-21|mtr:MTR_8g088900|K00020 3-hydroxyisobutyrate dehydrogenase [EC:1.1.1.31] | (RefSeq) 6-phosphogluconate dehydrogenase-like protein	Valine, leucine and isoleucine degradation (ko00280)	--	--	Phosphate-induced protein 1 conserved region	Protein EXORDIUM-like 1 OS=Arabidopsis thaliana OX=3702 GN=EXL1 PE=2 SV=1	L	Replication, recombination and repair	Phosphate-responsive 1 family protein [Arabidopsis thaliana]
AT1G49130	AtBBX17	2.39741	1.74027	1.65625	0.427171	0.593108	0.361798	0.610958	0.829251	0.444099	--	--	Molecular Function: transcription factor activity, sequence-specific DNA binding (GO:0003700);; Cellular Component: nucleus (GO:0005634);; Biological Process: regulation of transcription, DNA-templated (GO:0006355);; Molecular Function: zinc ion binding (GO:0008270);;	K12135|1.30e-10|bna:106370571|K12135 zinc finger protein CONSTANS | (RefSeq) zinc finger protein CONSTANS	Circadian rhythm - plant (ko04712)	[K]	Transcription	CCT motif	Zinc finger protein CONSTANS-LIKE 8 OS=Arabidopsis thaliana OX=3702 GN=COL8 PE=1 SV=2	K	Transcription	B-box type zinc finger protein with CCT domain-containing protein [Arabidopsis thaliana]
AT3G07470	At3g07470	15.5654	10.6065	8.33221	31.2448	32.1284	22.0378	30.2739	24.8091	21.4725	--	--	--	--	--	--	--	Protein of unknown function, DUF538	--	S	Function unknown	transmembrane protein, putative (Protein of unknown function, DUF538) [Arabidopsis thaliana]
AT4G02000	At4g02000	2.12296	1.99094	2.44832	1.06716	1.06367	0.753385	1.15605	0.694387	0.894898	--	--	--	--	--	--	--	Domain of unknown function (DUF4283)	Uncharacterized protein At4g02000 OS=Arabidopsis thaliana OX=3702 GN=At4g02000 PE=2 SV=1	--	--	Ta11-like non-LTR retrotransposon [Arabidopsis thaliana]
AT4G35770	At4g35770	6.91221	5.45662	6.83807	0.998437	1.12729	0.877426	2.39271	1.082	1.57915	--	--	Biological Process: response to acid chemical (GO:0001101);; Molecular Function: molecular_function (GO:0003674);; Molecular Function: catalytic activity (GO:0003824);; Molecular Function: thiosulfate sulfurtransferase activity (GO:0004792);; Cellular Component: cellular_component (GO:0005575);; Cellular Component: intracellular (GO:0005622);; Cellular Component: cell (GO:0005623);; Cellular Comp…	K22547|1.81e-08|mus:103995019|K22547 arsenate reductase [EC:1.20.4.1] | (RefSeq) thiosulfate sulfurtransferase 18-like	--	[P]	Inorganic ion transport and metabolism	--	Rhodanese-like domain-containing protein 15, chloroplastic OS=Arabidopsis thaliana OX=3702 GN=STR15 PE=2 SV=1	P	Inorganic ion transport and metabolism	Rhodanese/Cell cycle control phosphatase superfamily protein [Arabidopsis thaliana]
AT4G09750	At4g09750	4.90042	4.6063	4.45647	13.9192	11.067	8.57125	9.16833	15.648	16.5427	[C]	Energy production and conversion	Cellular Component: cytosol (GO:0005829);;	K11168|2.05e-233|ath:AT4G09750|K11168 dehydrogenase/reductase SDR family member 12 [EC:1.1.-.-] | (RefSeq) NAD(P)-binding Rossmann-fold superfamily protein	--	[Q]	Secondary metabolites biosynthesis, transport and catabolism	short chain dehydrogenase	Short-chain dehydrogenase TIC 32 B, chloroplastic OS=Brassica napus OX=3708 GN=TIC32B PE=3 SV=1	Q	Secondary metabolites biosynthesis, transport and catabolism	NAD(P)-binding Rossmann-fold superfamily protein [Arabidopsis thaliana]
AT4G03070	AtAOP1	5.0907	3.86048	3.86801	10.3275	9.62297	7.94911	9.79656	11.2697	9.32737	[Q]	Secondary metabolites biosynthesis, transport and catabolism	Molecular Function: oxidoreductase activity (GO:0016491);; Molecular Function: metal ion binding (GO:0046872);;	K24028|4.50e-26|zju:107428600|K24028 salicylic acid 3-hydroxylase [EC:1.14.11.-] | (RefSeq) protein DOWNY MILDEW RESISTANCE 6-like	--	[QR]	Secondary metabolites biosynthesis, transport and catabolism;; General function prediction only	2OG-Fe(II) oxygenase superfamily	Probable 2-oxoglutarate-dependent dioxygenase AOP1 OS=Arabidopsis thaliana OX=3702 GN=AOP1 PE=2 SV=1	Q	Secondary metabolites biosynthesis, transport and catabolism	2-oxoglutarate (2OG) and Fe(II)-dependent oxygenase superfamily protein [Arabidopsis thaliana]
AT3G05490	AtRALFL22	6.07503	3.51426	4.06793	18.2824	14.1123	8.7102	13.9759	11.2345	10.892	--	--	Biological Process: regulation of cell growth (GO:0001558);; Molecular Function: molecular_function (GO:0003674);; Molecular Function: receptor binding (GO:0005102);; Molecular Function: hormone activity (GO:0005179);; Molecular Function: binding (GO:0005488);; Molecular Function: protein binding (GO:0005515);; Cellular Component: cellular_component (GO:0005575);; Cellular Component: extracellula…	--	--	--	--	Rapid ALkalinization Factor (RALF)	Protein RALF-like 22 OS=Arabidopsis thaliana OX=3702 GN=RALFL22 PE=3 SV=1	S	Function unknown	ralf-like 22 [Arabidopsis thaliana]
AT3G22840	AtELIP1	15.0339	11.4072	10.3241	69.3757	63.1777	48.6694	27.2228	96.2929	94.4458	--	--	Cellular Component: cellular_component (GO:0005575);; Cellular Component: intracellular (GO:0005622);; Cellular Component: cell (GO:0005623);; Cellular Component: cytoplasm (GO:0005737);; Biological Process: transport (GO:0006810);; Biological Process: response to stress (GO:0006950);; Biological Process: biological_process (GO:0008150);; Biological Process: response to temperature stimulus (GO:0…	K17290|2.26e-12|apro:F751_3177|K17290 oxidoreductase [EC:1.1.1.-] | (RefSeq) Oxidoreductase HTATIP2	--	--	--	Chlorophyll A-B binding protein	Early light-induced protein 1, chloroplastic OS=Arabidopsis thaliana OX=3702 GN=ELIP1 PE=1 SV=1	S	Function unknown	Chlorophyll A-B binding family protein [Arabidopsis thaliana]
AT3G22231	AtPCC1/PCM4	5.81896	0.84594	0.88628	10.3075	11.5264	17.5735	24.6192	16.34	19.4751	--	--	Molecular Function: transcription factor activity, sequence-specific DNA binding (GO:0003701);;	K16241|2.82e-74|ath:AT3G17609|K16241 transcription factor HY5 | (RefSeq) HYH; HY6-homolog	Circadian rhythm - plant (ko04713)	[K]	Transcription	bZIP transcription factor	Transcription factor HY5-like OS=Arabidopsis thaliana OX=3702 GN=HYH PE=1 SV=2	K	Transcription	HY6-homolog [Arabidopsis thaliana]
AT3G15450	At3g15450	289.14	253.586	199.613	102.822	107.258	158.599	143.775	80.8319	64.3089	[E]	Amino acid transport and metabolism	Molecular Function: serine-type carboxypeptidase activity (GO:0004186);;	K16296|2.22e-260|ath:AT2G22980|K16296 serine carboxypeptidase-like clade I [EC:3.4.16.-] | (RefSeq) SCPL13; serine carboxypeptidase-like 14	--	[OE]	Posttranslational modification, protein turnover, chaperones;; Amino acid transport and metabolism	Serine carboxypeptidase	Serine carboxypeptidase-like 13 OS=Arabidopsis thaliana OX=3702 GN=SCPL13 PE=2 SV=3	E	Amino acid transport and metabolism	serine carboxypeptidase-like 14 [Arabidopsis thaliana]
