# Supplementary material for: SiLRL1, a bHLH transcription factor from foxtail millet, promotes carotenoid accumulation and improves drought tolerance
Source: BMC Plant Biol. 2025 Dec 6;26:62. doi: 10.1186/s12870-025-07825-8 (PMC12797406; doi:10.1186/s12870-025-07825-8)
Supplement: Supplementary file 12 — Supplementary Material 12. Table S10: Expression levels and enrichment analysis in multiple databases of genes of carotenoid pathway in Col-0, OX-5 and OX-9. [file 12870_2025_7825_MOESM12_ESM.xlsx]

## Sheet: Sheet1
Supplemental Table S10. Expression levels and enrichment analysis in multiple databases of genes of carotenoid pathway in Col-0, OX-5 and OX-9
ID	Gene Name	Col-0-1	Col-0-2	Col-0-3	OX-5-1	OX-5-2	OX-5-3	OX-9-1	OX-9-2	OX-9-3	COG_class	COG_class_annotation	GO_annotation	KEGG_annotation	KEGG_pathway_annotation	KOG_class	KOG_class_annotation	Pfam_annotation	Swiss-Prot_annotation	eggNOG_class	eggNOG_class_annotation	NR_annotation
AT5G47720	AtAACT1	43.1596	42.5024	42.1666	43.0151	44.0001	38.8316	37.131	34.4689	38.3542	[I]	Lipid transport and metabolism	Molecular Function: transferase activity, transferring acyl groups other than amino-acyl groups (GO:0016747);;	K00626|1.59e-274|ath:AT5G47720|K00626 acetyl-CoA C-acetyltransferase [EC:2.3.1.9] | (RefSeq) AACT1; Thiolase family protein	Fatty acid degradation (ko00071);; Synthesis and degradation of ketone bodies (ko00072);; Valine, leucine and isoleucine degradation (ko00280);; Lysine degradation (ko00310);; Tryptophan metabolism (ko00380);; Pyruvate metabolism (ko00620);; Glyoxylate and dicarboxylate metabolism (ko00630);; Propanoate metabolism (ko00640);; Butanoate metabolism (ko00650);; Terpenoid backbone biosynthesis (ko009…	[I]	Lipid transport and metabolism	Thiolase, N-terminal domain	Probable acetyl-CoA acetyltransferase, cytosolic 2 OS=Arabidopsis thaliana OX=3702 GN=At5g47720 PE=2 SV=1	I	Lipid transport and metabolism	Thiolase family protein [Arabidopsis thaliana]
AT5G48230	AtACAT2	74.758	45.5104	45.2433	69.0633	63.8019	75.5086	68.8295	86.2125	77.4963	[I]	Lipid transport and metabolism	Molecular Function: transferase activity, transferring acyl groups other than amino-acyl groups (GO:0016747);;	K00626|2.36e-274|ath:AT5G48230|K00626 acetyl-CoA C-acetyltransferase [EC:2.3.1.9] | (RefSeq) ACAT2; acetoacetyl-CoA thiolase 2	Fatty acid degradation (ko00071);; Synthesis and degradation of ketone bodies (ko00072);; Valine, leucine and isoleucine degradation (ko00280);; Lysine degradation (ko00310);; Tryptophan metabolism (ko00380);; Pyruvate metabolism (ko00620);; Glyoxylate and dicarboxylate metabolism (ko00630);; Propanoate metabolism (ko00640);; Butanoate metabolism (ko00650);; Terpenoid backbone biosynthesis (ko009…	[I]	Lipid transport and metabolism	Thiolase, N-terminal domain	Acetyl-CoA acetyltransferase, cytosolic 1 OS=Arabidopsis thaliana OX=3702 GN=AAT1 PE=1 SV=1	I	Lipid transport and metabolism	acetoacetyl-CoA thiolase 2 [Arabidopsis thaliana]
AT4G11820	AtHMGS	67.5584	43.8206	43.1039	61.6245	55.0919	60.1771	50.4707	56.2574	50.9635	[I]	Lipid transport and metabolism	Molecular Function: hydroxymethylglutaryl-CoA synthase activity (GO:0004421);; Biological Process: isoprenoid biosynthetic process (GO:0008299);; Biological Process: sterol biosynthetic process (GO:0016126);;	K01641|4.36e-300|ath:AT4G11820|K01641 hydroxymethylglutaryl-CoA synthase [EC:2.3.3.10] | (RefSeq) HMGS; hydroxymethylglutaryl-CoA synthase / HMG-CoA synthase / 3-hydroxy-3-methylglutaryl coenzyme A synthase	Synthesis and degradation of ketone bodies (ko00072);; Valine, leucine and isoleucine degradation (ko00280);; Butanoate metabolism (ko00650);; Terpenoid backbone biosynthesis (ko00900)	[I]	Lipid transport and metabolism	Hydroxymethylglutaryl-coenzyme A synthase C terminal	Hydroxymethylglutaryl-CoA synthase OS=Arabidopsis thaliana OX=3702 GN=HMGS PE=1 SV=2	I	Lipid transport and metabolism	hydroxymethylglutaryl-CoA synthase / HMG-CoA synthase / 3-hydroxy-3-methylglutaryl coenzyme A synthase [Arabidopsis thaliana]
AT1G76490	AtHMG1	87.5193	70.4594	67.8259	74.4881	73.6427	84.0271	81.7413	79.0812	74.2432	[I]	Lipid transport and metabolism	Molecular Function: hydroxymethylglutaryl-CoA reductase (NADPH) activity (GO:0004420);; Biological Process: isoprenoid biosynthetic process (GO:0008299);; Biological Process: coenzyme A metabolic process (GO:0015936);; Cellular Component: integral component of membrane (GO:0016021);;	K00021|0.0|ath:AT1G76490|K00021 hydroxymethylglutaryl-CoA reductase (NADPH) [EC:1.1.1.34] | (RefSeq) HMG1; hydroxy methylglutaryl CoA reductase 1	Terpenoid backbone biosynthesis (ko00900)	[I]	Lipid transport and metabolism	Hydroxymethylglutaryl-coenzyme A reductase	3-hydroxy-3-methylglutaryl-coenzyme A reductase 1 OS=Arabidopsis thaliana OX=3702 GN=HMG1 PE=1 SV=1	I	Lipid transport and metabolism	hydroxy methylglutaryl CoA reductase 1 [Arabidopsis thaliana]
AT2G17370	AtHMG2	23.054	21.0962	20.8363	20.7796	23.7065	22.0105	19.3147	23.8645	24.4066	[I]	Lipid transport and metabolism	Molecular Function: hydroxymethylglutaryl-CoA reductase (NADPH) activity (GO:0004420);; Cellular Component: endoplasmic reticulum membrane (GO:0005789);; Biological Process: isoprenoid biosynthetic process (GO:0008299);; Biological Process: coenzyme A metabolic process (GO:0015936);; Cellular Component: integral component of membrane (GO:0016021);;	K00021|0.0|ath:AT2G17370|K00021 hydroxymethylglutaryl-CoA reductase (NADPH) [EC:1.1.1.34] | (RefSeq) HMG2; 3-hydroxy-3-methylglutaryl-CoA reductase 2	Terpenoid backbone biosynthesis (ko00900)	[I]	Lipid transport and metabolism	Hydroxymethylglutaryl-coenzyme A reductase	3-hydroxy-3-methylglutaryl-coenzyme A reductase 2 OS=Arabidopsis thaliana OX=3702 GN=HMG2 PE=2 SV=1	I	Lipid transport and metabolism	3-hydroxy-3-methylglutaryl-CoA reductase 2 [Arabidopsis thaliana]
AT5G27450	AtMK	18.2239	14.5207	17.0537	12.3368	15.8338	15.1943	14.1482	15.4167	13.982	[I]	Lipid transport and metabolism	Molecular Function: mevalonate kinase activity (GO:0004496);; Molecular Function: ATP binding (GO:0005524);; Cellular Component: cytoplasm (GO:0005737);; Biological Process: sterol biosynthetic process (GO:0016126);; Biological Process: isopentenyl diphosphate biosynthetic process, mevalonate pathway (GO:0019287);;	K00869|3.31e-265|ath:AT5G27450|K00869 mevalonate kinase [EC:2.7.1.36] | (RefSeq) MK; mevalonate kinase	Terpenoid backbone biosynthesis (ko00900);; Peroxisome (ko04146)	[I]	Lipid transport and metabolism	GHMP kinases N terminal domain	Mevalonate kinase OS=Arabidopsis thaliana OX=3702 GN=At5g27450 PE=2 SV=1	I	Lipid transport and metabolism	mevalonate kinase [Arabidopsis thaliana]
AT1G31910	AtPMVK	43.4611	42.6747	33.9436	46.9562	49.7208	43.8247	35.8353	35.6252	37.8629	--	--	Molecular Function: phosphomevalonate kinase activity (GO:0004631);; Molecular Function: ATP binding (GO:0005524);;	K00938|0.0|ath:AT1G31910|K00938 phosphomevalonate kinase [EC:2.7.4.2] | (RefSeq) GHMP kinase family protein	Terpenoid backbone biosynthesis (ko00900)	[I]	Lipid transport and metabolism	GHMP kinases N terminal domain	Phosphomevalonate kinase, peroxisomal OS=Arabidopsis thaliana OX=3702 GN=PMK PE=1 SV=1	I	Lipid transport and metabolism	GHMP kinase family protein [Arabidopsis thaliana]
AT2G38700	AtMVD1	39.3711	23.4811	27.0481	37.9406	33.8391	35.695	33.6581	41.8111	36.5551	[I]	Lipid transport and metabolism	Molecular Function: diphosphomevalonate decarboxylase activity (GO:0004163);; Molecular Function: ATP binding (GO:0005524);; Cellular Component: cytosol (GO:0005829);; Biological Process: sterol biosynthetic process (GO:0016126);; Biological Process: isopentenyl diphosphate biosynthetic process, mevalonate pathway (GO:0019287);;	K01597|1.29e-302|ath:AT2G38700|K01597 diphosphomevalonate decarboxylase [EC:4.1.1.33] | (RefSeq) MVD1; mevalonate diphosphate decarboxylase 1	Terpenoid backbone biosynthesis (ko00900)	[I]	Lipid transport and metabolism	Mevalonate 5-diphosphate decarboxylase C-terminal domain	Diphosphomevalonate decarboxylase MVD1, peroxisomal OS=Arabidopsis thaliana OX=3702 GN=MVD1 PE=1 SV=1	I	Lipid transport and metabolism	mevalonate diphosphate decarboxylase 1 [Arabidopsis thaliana]
AT3G54250	AtMDD2	16.9955	8.40435	9.98949	13.1691	13.5839	12.7641	12.2619	16.308	15.7959	[I]	Lipid transport and metabolism	Molecular Function: diphosphomevalonate decarboxylase activity (GO:0004163);; Molecular Function: ATP binding (GO:0005524);; Cellular Component: cytosol (GO:0005829);; Biological Process: sterol biosynthetic process (GO:0016126);; Biological Process: isopentenyl diphosphate biosynthetic process, mevalonate pathway (GO:0019287);;	K01597|1.86e-310|ath:AT3G54250|K01597 diphosphomevalonate decarboxylase [EC:4.1.1.33] | (RefSeq) GHMP kinase family protein	Terpenoid backbone biosynthesis (ko00900)	[I]	Lipid transport and metabolism	Mevalonate 5-diphosphate decarboxylase C-terminal domain	Diphosphomevalonate decarboxylase MVD2, peroxisomal OS=Arabidopsis thaliana OX=3702 GN=MVD2 PE=1 SV=1	I	Lipid transport and metabolism	GHMP kinase family protein [Arabidopsis thaliana]
AT1G49530	AtGGPS6	2.27029	2.38731	2.72458	1.88346	1.81871	1.30786	1.64664	1.18385	2.04872	[H]	Coenzyme transport and metabolism	Biological Process: isoprenoid biosynthetic process (GO:0008299);; Molecular Function: transferase activity (GO:0016740);;	K13789|2.22e-235|ath:AT1G49530|K13789 geranylgeranyl diphosphate synthase, type II [EC:2.5.1.1 2.5.1.10 2.5.1.29] | (RefSeq) GGPS6; geranylgeranyl pyrophosphate synthase 6	Terpenoid backbone biosynthesis (ko00900)	[H]	Coenzyme transport and metabolism	Polyprenyl synthetase	Geranylgeranyl pyrophosphate synthase 6, mitochondrial OS=Arabidopsis thaliana OX=3702 GN=GGPP6 PE=2 SV=2	H	Coenzyme transport and metabolism	geranylgeranyl pyrophosphate synthase 6 [Arabidopsis thaliana]
AT2G18620	AtGGPPS2	5.48577	1.39779	1.76458	1.2859	2.61588	4.47445	3.11141	3.22487	4.80157	[H]	Coenzyme transport and metabolism	Biological Process: isoprenoid biosynthetic process (GO:0008299);; Molecular Function: transferase activity (GO:0016740);;	K13789|2.52e-242|ath:AT2G18620|K13789 geranylgeranyl diphosphate synthase, type II [EC:2.5.1.1 2.5.1.10 2.5.1.29] | (RefSeq) Terpenoid synthases superfamily protein	Terpenoid backbone biosynthesis (ko00900)	[H]	Coenzyme transport and metabolism	Polyprenyl synthetase	Geranylgeranyl pyrophosphate synthase 7, chloroplastic OS=Arabidopsis thaliana OX=3702 GN=At2g18620 PE=2 SV=1	H	Coenzyme transport and metabolism	Terpenoid synthases superfamily protein [Arabidopsis thaliana]
AT4G36810	AtGGPS1	65.9196	38.4748	42.0722	54.783	55.3859	59.4204	56.7602	71.5369	64.9206	[H]	Coenzyme transport and metabolism	Biological Process: isoprenoid biosynthetic process (GO:0008299);; Molecular Function: transferase activity (GO:0016740);;	K13789|4.95e-252|ath:AT4G36810|K13789 geranylgeranyl diphosphate synthase, type II [EC:2.5.1.1 2.5.1.10 2.5.1.29] | (RefSeq) GGPS1; geranylgeranyl pyrophosphate synthase 1	Terpenoid backbone biosynthesis (ko00900)	[H]	Coenzyme transport and metabolism	Polyprenyl synthetase	Heterodimeric geranylgeranyl pyrophosphate synthase large subunit 1, chloroplastic OS=Arabidopsis thaliana OX=3702 GN=GGPPS1 PE=1 SV=2	H	Coenzyme transport and metabolism	geranylgeranyl pyrophosphate synthase 1 [Arabidopsis thaliana]
AT2G18640	AtGGPS4	1.32831	1.22049	2.48957	1.54596	1.30627	1.6516	0.960756	1.67076	1.56718	[H]	Coenzyme transport and metabolism	Biological Process: isoprenoid biosynthetic process (GO:0008299);; Cellular Component: integral component of membrane (GO:0016021);; Molecular Function: transferase activity (GO:0016740);;	K13789|1.10e-260|ath:AT2G18640|K13789 geranylgeranyl diphosphate synthase, type II [EC:2.5.1.1 2.5.1.10 2.5.1.29] | (RefSeq) GGPS4; geranylgeranyl pyrophosphate synthase 4	Terpenoid backbone biosynthesis (ko00900)	[H]	Coenzyme transport and metabolism	Polyprenyl synthetase	Geranylgeranyl pyrophosphate synthase 4 OS=Arabidopsis thaliana OX=3702 GN=GGPP4 PE=2 SV=1	H	Coenzyme transport and metabolism	geranylgeranyl pyrophosphate synthase 4 [Arabidopsis thaliana]
AT2G23800	AtGGPS2	4.75505	15.0644	19.5967	10.9566	15.8756	7.3443	9.63132	5.88399	7.855	[H]	Coenzyme transport and metabolism	Biological Process: isoprenoid biosynthetic process (GO:0008299);; Cellular Component: integral component of membrane (GO:0016021);; Molecular Function: transferase activity (GO:0016740);;	K13789|4.13e-258|ath:AT2G23800|K13789 geranylgeranyl diphosphate synthase, type II [EC:2.5.1.1 2.5.1.10 2.5.1.29] | (RefSeq) GGPS2; geranylgeranyl pyrophosphate synthase 2	Terpenoid backbone biosynthesis (ko00900)	[H]	Coenzyme transport and metabolism	Polyprenyl synthetase	Heterodimeric geranylgeranyl pyrophosphate synthase large subunit 2 OS=Arabidopsis thaliana OX=3702 GN=GGPPS2 PE=1 SV=2	H	Coenzyme transport and metabolism	geranylgeranyl pyrophosphate synthase 2 [Arabidopsis thaliana]
AT3G14510	AtIDS5	0	0	0	0	0	0	0	0	0	[H]	Coenzyme transport and metabolism	Biological Process: isoprenoid biosynthetic process (GO:0008299);; Molecular Function: transferase activity (GO:0016740);;	K13789|2.79e-196|ath:AT3G14510|K13789 geranylgeranyl diphosphate synthase, type II [EC:2.5.1.1 2.5.1.10 2.5.1.29] | (RefSeq) Polyprenyl synthetase family protein	Terpenoid backbone biosynthesis (ko00900)	[H]	Coenzyme transport and metabolism	Polyprenyl synthetase	Putative geranylgeranyl pyrophosphate synthase 8, chloroplastic OS=Arabidopsis thaliana OX=3702 GN=At3g14510 PE=5 SV=2	H	Coenzyme transport and metabolism	Polyprenyl synthetase family protein [Arabidopsis thaliana]
AT3G14530	AtGGPPS1	0.49475	0.112979	0.101194	0.395395	0.069863	0.437558	0.50947	0.838122	0.620508	[H]	Coenzyme transport and metabolism	Biological Process: isoprenoid biosynthetic process (GO:0008299);; Molecular Function: transferase activity (GO:0016740);;	K13789|1.93e-248|ath:AT3G14530|K13789 geranylgeranyl diphosphate synthase, type II [EC:2.5.1.1 2.5.1.10 2.5.1.29] | (RefSeq) Terpenoid synthases superfamily protein	Terpenoid backbone biosynthesis (ko00900)	[H]	Coenzyme transport and metabolism	Polyprenyl synthetase	Geranylgeranyl pyrophosphate synthase 9, chloroplastic OS=Arabidopsis thaliana OX=3702 GN=GGPPS9 PE=1 SV=1	H	Coenzyme transport and metabolism	Terpenoid synthases superfamily protein [Arabidopsis thaliana]
AT3G14550	AtGGPS3	2.37813	0.819374	1.04635	1.38312	1.32966	1.34326	1.7523	2.68657	1.5793	[H]	Coenzyme transport and metabolism	Biological Process: isoprenoid biosynthetic process (GO:0008299);; Molecular Function: transferase activity (GO:0016740);;	K13789|3.64e-253|ath:AT3G14550|K13789 geranylgeranyl diphosphate synthase, type II [EC:2.5.1.1 2.5.1.10 2.5.1.29] | (RefSeq) GGPS3; geranylgeranyl pyrophosphate synthase 3	Terpenoid backbone biosynthesis (ko00900)	[H]	Coenzyme transport and metabolism	Polyprenyl synthetase	Geranylgeranyl pyrophosphate synthase 3, chloroplastic OS=Arabidopsis thaliana OX=3702 GN=GGPP3 PE=1 SV=1	H	Coenzyme transport and metabolism	geranylgeranyl pyrophosphate synthase 3 [Arabidopsis thaliana]
AT3G29430	AtGGPPS9	0	0	0	0	0	0	0	0	0	[H]	Coenzyme transport and metabolism	Biological Process: isoprenoid biosynthetic process (GO:0008299);; Molecular Function: transferase activity (GO:0016740);;	K13789|1.86e-249|ath:AT3G29430|K13789 geranylgeranyl diphosphate synthase, type II [EC:2.5.1.1 2.5.1.10 2.5.1.29] | (RefSeq) Terpenoid synthases superfamily protein	Terpenoid backbone biosynthesis (ko00900)	[H]	Coenzyme transport and metabolism	Polyprenyl synthetase	Geranylgeranyl pyrophosphate synthase 11, chloroplastic OS=Arabidopsis thaliana OX=3702 GN=At3g29430 PE=2 SV=1	H	Coenzyme transport and metabolism	Terpenoid synthases superfamily protein [Arabidopsis thaliana]
AT3G32040	AtGGPPS10	0	0	0	0	0	0.035521	0	0.032455	0	[H]	Coenzyme transport and metabolism	Biological Process: isoprenoid biosynthetic process (GO:0008299);; Molecular Function: transferase activity (GO:0016740);;	K13789|6.30e-254|ath:AT3G32040|K13789 geranylgeranyl diphosphate synthase, type II [EC:2.5.1.1 2.5.1.10 2.5.1.29] | (RefSeq) Terpenoid synthases superfamily protein	Terpenoid backbone biosynthesis (ko00900)	[H]	Coenzyme transport and metabolism	Polyprenyl synthetase	Geranylgeranyl pyrophosphate synthase 12, chloroplastic OS=Arabidopsis thaliana OX=3702 GN=At3g32040 PE=2 SV=1	H	Coenzyme transport and metabolism	Terpenoid synthases superfamily protein [Arabidopsis thaliana]
AT3G20160	AtGGPPS8	0	0	0	0	0	0	0.038218	0	0	[H]	Coenzyme transport and metabolism	Biological Process: isoprenoid biosynthetic process (GO:0008299);; Molecular Function: transferase activity (GO:0016740);;	K13789|1.64e-241|ath:AT3G20160|K13789 geranylgeranyl diphosphate synthase, type II [EC:2.5.1.1 2.5.1.10 2.5.1.29] | (RefSeq) Terpenoid synthases superfamily protein	Terpenoid backbone biosynthesis (ko00900)	[H]	Coenzyme transport and metabolism	Polyprenyl synthetase	Geranylgeranyl pyrophosphate synthase 10, mitochondrial OS=Arabidopsis thaliana OX=3702 GN=At3g20160 PE=1 SV=1	H	Coenzyme transport and metabolism	Terpenoid synthases superfamily protein [Arabidopsis thaliana]
AT4G17190	AtFPS2	38.0951	20.1689	18.875	30.5707	31.2047	29.4511	29.436	33.9639	31.0781	[H]	Coenzyme transport and metabolism	Biological Process: isoprenoid biosynthetic process (GO:0008299);; Molecular Function: transferase activity, transferring alkyl or aryl (other than methyl) groups (GO:0016765);;	K00787|3.54e-223|ath:AT4G17190|K00787 farnesyl diphosphate synthase [EC:2.5.1.1 2.5.1.10] | (RefSeq) FPS2; farnesyl diphosphate synthase 2	Terpenoid backbone biosynthesis (ko00900)	[H]	Coenzyme transport and metabolism	Polyprenyl synthetase	Farnesyl pyrophosphate synthase 2 OS=Arabidopsis thaliana OX=3702 GN=FPS2 PE=2 SV=1	H	Coenzyme transport and metabolism	farnesyl diphosphate synthase 2 [Arabidopsis thaliana]
AT5G47770	AtFPS1	20.2217	8.21882	8.44528	13.595	11.4302	17.4312	17.745	19.9247	18.1305	[H]	Coenzyme transport and metabolism	Biological Process: isoprenoid biosynthetic process (GO:0008299);; Molecular Function: transferase activity, transferring alkyl or aryl (other than methyl) groups (GO:0016765);;	K00787|8.09e-285|ath:AT5G47770|K00787 farnesyl diphosphate synthase [EC:2.5.1.1 2.5.1.10] | (RefSeq) FPS1; farnesyl diphosphate synthase 1	Terpenoid backbone biosynthesis (ko00900)	[H]	Coenzyme transport and metabolism	Polyprenyl synthetase	Farnesyl pyrophosphate synthase 1, mitochondrial OS=Arabidopsis thaliana OX=3702 GN=FPS1 PE=2 SV=2	H	Coenzyme transport and metabolism	farnesyl diphosphate synthase 1 [Arabidopsis thaliana]
AT3G21500	AtDXS2	8.30948	25.7478	21.9633	26.8112	16.182	23.0605	18.2823	17.9306	24.1951	[HI]	Coenzyme transport and metabolism;; Lipid transport and metabolism	Molecular Function: 1-deoxy-D-xylulose-5-phosphate synthase activity (GO:0008661);; Cellular Component: chloroplast (GO:0009507);; Biological Process: chlorophyll biosynthetic process (GO:0015995);; Biological Process: terpenoid biosynthetic process (GO:0016114);; Molecular Function: transferase activity, transferring aldehyde or ketonic groups (GO:0016744);;	K01662|0.0|ath:AT3G21500|K01662 1-deoxy-D-xylulose-5-phosphate synthase [EC:2.2.1.7] | (RefSeq) DXPS1; 1-deoxy-D-xylulose 5-phosphate synthase 1	Thiamine metabolism (ko00730);; Terpenoid backbone biosynthesis (ko00900)	[G]	Carbohydrate transport and metabolism	1-deoxy-D-xylulose-5-phosphate synthase	1-deoxy-D-xylulose-5-phosphate synthase, chloroplastic OS=Arabidopsis thaliana OX=3702 GN=DXS PE=1 SV=2	G	Carbohydrate transport and metabolism	1-deoxy-D-xylulose 5-phosphate synthase 1 [Arabidopsis thaliana]
AT4G15560	AtDXS1	116.392	85.7555	83.9664	79.9411	77.447	78.5167	81.3518	76.5512	76.1712	[HI]	Coenzyme transport and metabolism;; Lipid transport and metabolism	Molecular Function: 1-deoxy-D-xylulose-5-phosphate synthase activity (GO:0008661);; Biological Process: terpenoid biosynthetic process (GO:0016114);;	K01662|0.0|ath:AT4G15560|K01662 1-deoxy-D-xylulose-5-phosphate synthase [EC:2.2.1.7] | (RefSeq) CLA1; Deoxyxylulose-5-phosphate synthase	Thiamine metabolism (ko00730);; Terpenoid backbone biosynthesis (ko00900)	[G]	Carbohydrate transport and metabolism	1-deoxy-D-xylulose-5-phosphate synthase	1-deoxy-D-xylulose-5-phosphate synthase, chloroplastic OS=Arabidopsis thaliana OX=3702 GN=DXS PE=1 SV=2	G	Carbohydrate transport and metabolism	Deoxyxylulose-5-phosphate synthase [Arabidopsis thaliana]
AT5G11380	AtDXS3	11.4985	8.19534	7.7043	9.20875	8.94855	8.81615	8.76304	8.75725	8.62139	[HI]	Coenzyme transport and metabolism;; Lipid transport and metabolism	Molecular Function: 1-deoxy-D-xylulose-5-phosphate synthase activity (GO:0008661);; Biological Process: terpenoid biosynthetic process (GO:0016114);;	K01662|0.0|ath:AT5G11380|K01662 1-deoxy-D-xylulose-5-phosphate synthase [EC:2.2.1.7] | (RefSeq) DXPS3; 1-deoxy-D-xylulose 5-phosphate synthase 3	Thiamine metabolism (ko00730);; Terpenoid backbone biosynthesis (ko00900)	[G]	Carbohydrate transport and metabolism	1-deoxy-D-xylulose-5-phosphate synthase	1-deoxy-D-xylulose-5-phosphate synthase, chloroplastic OS=Arabidopsis thaliana OX=3702 GN=DXS PE=1 SV=2	G	Carbohydrate transport and metabolism	1-deoxy-D-xylulose 5-phosphate synthase 3 [Arabidopsis thaliana]
AT5G62790	AtDXR	73.5528	62.4715	54.6003	68.7213	69.3487	64.9679	69.2707	71.0895	68.3666	[I]	Lipid transport and metabolism	Biological Process: isoprenoid biosynthetic process (GO:0008299);; Molecular Function: 1-deoxy-D-xylulose-5-phosphate reductoisomerase activity (GO:0030604);; Molecular Function: metal ion binding (GO:0046872);; Molecular Function: NADPH binding (GO:0070402);;	K00099|0.0|ath:AT5G62790|K00099 1-deoxy-D-xylulose-5-phosphate reductoisomerase [EC:1.1.1.267] | (RefSeq) DXR; 1-deoxy-D-xylulose 5-phosphate reductoisomerase	Terpenoid backbone biosynthesis (ko00900)	--	--	1-deoxy-D-xylulose 5-phosphate reductoisomerase	1-deoxy-D-xylulose 5-phosphate reductoisomerase, chloroplastic OS=Arabidopsis thaliana OX=3702 GN=DXR PE=2 SV=2	I	Lipid transport and metabolism	1-deoxy-D-xylulose 5-phosphate reductoisomerase [Arabidopsis thaliana]
AT2G02500	AtISPD	10.7203	5.72009	6.4947	9.61742	9.231	7.73803	7.97248	11.3719	8.96255	[I]	Lipid transport and metabolism	Biological Process: isoprenoid biosynthetic process (GO:0008299);; Molecular Function: 2-C-methyl-D-erythritol 4-phosphate cytidylyltransferase activity (GO:0050518);;	K00991|1.92e-212|ath:AT2G02500|K00991 2-C-methyl-D-erythritol 4-phosphate cytidylyltransferase [EC:2.7.7.60] | (RefSeq) ISPD; Nucleotide-diphospho-sugar transferases superfamily protein	Terpenoid backbone biosynthesis (ko00900)	--	--	2-C-methyl-D-erythritol 4-phosphate cytidylyltransferase	2-C-methyl-D-erythritol 4-phosphate cytidylyltransferase, chloroplastic OS=Arabidopsis thaliana OX=3702 GN=ISPD PE=1 SV=1	I	Lipid transport and metabolism	Nucleotide-diphospho-sugar transferases superfamily protein [Arabidopsis thaliana]
AT2G26930	AtCDPMEK	15.0788	8.34521	8.80564	11.1797	12.426	11.3391	10.9623	13.9862	12.4715	[I]	Lipid transport and metabolism	Molecular Function: ATP binding (GO:0005524);; Biological Process: terpenoid biosynthetic process (GO:0016114);; Molecular Function: 4-(cytidine 5'-diphospho)-2-C-methyl-D-erythritol kinase activity (GO:0050515);;	K00919|2.57e-276|ath:AT2G26930|K00919 4-diphosphocytidyl-2-C-methyl-D-erythritol kinase [EC:2.7.1.148] | (RefSeq) CDPMEK; 4-(cytidine 5'-phospho)-2-C-methyl-D-erithritol kinase	Terpenoid backbone biosynthesis (ko00900)	--	--	GHMP kinases N terminal domain	4-diphosphocytidyl-2-C-methyl-D-erythritol kinase, chloroplastic OS=Arabidopsis thaliana OX=3702 GN=ISPE PE=2 SV=1	G	Carbohydrate transport and metabolism	4-(cytidine 5'-phospho)-2-C-methyl-D-erithritol kinase [Arabidopsis thaliana]
AT1G63970	AtISPF	36.1718	24.1396	27.2404	32.577	36.9625	32.8382	34.1745	43.512	39.1885	[I]	Lipid transport and metabolism	Molecular Function: 2-C-methyl-D-erythritol 2,4-cyclodiphosphate synthase activity (GO:0008685);; Biological Process: terpenoid biosynthetic process (GO:0016114);;	K01770|3.66e-161|ath:AT1G63970|K01770 2-C-methyl-D-erythritol 2,4-cyclodiphosphate synthase [EC:4.6.1.12] | (RefSeq) ISPF; isoprenoid F	Terpenoid backbone biosynthesis (ko00900)	--	--	YgbB family	2-C-methyl-D-erythritol 2,4-cyclodiphosphate synthase, chloroplastic OS=Arabidopsis thaliana OX=3702 GN=ISPF PE=1 SV=1	H	Coenzyme transport and metabolism	isoprenoid F [Arabidopsis thaliana]
AT5G60600	AtHDS	99.5805	77.9248	80.7729	85.6048	82.7005	80.4719	82.9591	76.6301	82.2466	[I]	Lipid transport and metabolism	Molecular Function: iron ion binding (GO:0005506);; Biological Process: terpenoid biosynthetic process (GO:0016114);; Molecular Function: 4-hydroxy-3-methylbut-2-en-1-yl diphosphate synthase activity (GO:0046429);;	K03526|0.0|ath:AT5G60600|K03526 (E)-4-hydroxy-3-methylbut-2-enyl-diphosphate synthase [EC:1.17.7.1 1.17.7.3] | (RefSeq) HDS; 4-hydroxy-3-methylbut-2-enyl diphosphate synthase	Terpenoid backbone biosynthesis (ko00900)	--	--	GcpE protein	4-hydroxy-3-methylbut-2-en-1-yl diphosphate synthase (ferredoxin), chloroplastic OS=Arabidopsis thaliana OX=3702 GN=ISPG PE=1 SV=1	I	Lipid transport and metabolism	4-hydroxy-3-methylbut-2-enyl diphosphate synthase [Arabidopsis thaliana]
AT4G34350	AtHDR	83.7001	87.0752	77.8004	81.9877	84.424	81.7729	85.9625	93.9167	85.1652	[I]	Lipid transport and metabolism	Biological Process: isopentenyl diphosphate biosynthetic process, methylerythritol 4-phosphate pathway (GO:0019288);; Molecular Function: metal ion binding (GO:0046872);; Biological Process: dimethylallyl diphosphate biosynthetic process (GO:0050992);; Molecular Function: 4-hydroxy-3-methylbut-2-en-1-yl diphosphate reductase activity (GO:0051745);;	K03527|0.0|ath:AT4G34350|K03527 4-hydroxy-3-methylbut-2-en-1-yl diphosphate reductase [EC:1.17.7.4] | (RefSeq) HDR; 4-hydroxy-3-methylbut-2-enyl diphosphate reductase	Terpenoid backbone biosynthesis (ko00900)	--	--	LytB protein	4-hydroxy-3-methylbut-2-enyl diphosphate reductase, chloroplastic OS=Arabidopsis thaliana OX=3702 GN=ISPH PE=1 SV=1	--	--	4-hydroxy-3-methylbut-2-enyl diphosphate reductase [Arabidopsis thaliana]
AT3G02780	AtIPP2	54.184	52.4967	40.0169	60.7423	64.9978	59.8431	64.4066	74.5582	69.1309	[I]	Lipid transport and metabolism	Molecular Function: isopentenyl-diphosphate delta-isomerase activity (GO:0004452);; Biological Process: isoprenoid biosynthetic process (GO:0008299);; Molecular Function: hydrolase activity (GO:0016787);;	K01823|4.02e-205|ath:AT3G02780|K01823 isopentenyl-diphosphate Delta-isomerase [EC:5.3.3.2] | (RefSeq) IPP2; isopentenyl pyrophosphate:dimethylallyl pyrophosphate isomerase 2	Terpenoid backbone biosynthesis (ko00900)	[Q]	Secondary metabolites biosynthesis, transport and catabolism	NUDIX domain	Isopentenyl-diphosphate Delta-isomerase II, chloroplastic OS=Arabidopsis thaliana OX=3702 GN=IPP2 PE=1 SV=1	Q	Secondary metabolites biosynthesis, transport and catabolism	isopentenyl pyrophosphate:dimethylallyl pyrophosphate isomerase 2 [Arabidopsis thaliana]
AT5G16440	AtIPP1	26.8191	19.7456	16.6591	25.5594	24.3208	25.3646	25.0874	27.872	25.1324	[I]	Lipid transport and metabolism	Molecular Function: isopentenyl-diphosphate delta-isomerase activity (GO:0004452);; Biological Process: isoprenoid biosynthetic process (GO:0008299);; Molecular Function: hydrolase activity (GO:0016787);;	K01823|4.17e-206|ath:AT5G16440|K01823 isopentenyl-diphosphate Delta-isomerase [EC:5.3.3.2] | (RefSeq) IPP1; isopentenyl diphosphate isomerase 1	Terpenoid backbone biosynthesis (ko00900)	[Q]	Secondary metabolites biosynthesis, transport and catabolism	NUDIX domain	Isopentenyl-diphosphate Delta-isomerase I, chloroplastic OS=Arabidopsis thaliana OX=3702 GN=IPP1 PE=1 SV=3	Q	Secondary metabolites biosynthesis, transport and catabolism	isopentenyl diphosphate isomerase 1 [Arabidopsis thaliana]
AT5G17230	AtPSY	53.9416	40.0375	44.6872	48.3227	54.2704	48.1047	48.6189	58.9488	61.6991	[I]	Lipid transport and metabolism	Molecular Function: farnesyl-diphosphate farnesyltransferase activity (GO:0004310);; Cellular Component: chloroplast (GO:0009507);; Cellular Component: plastoglobule (GO:0010287);; Biological Process: carotenoid biosynthetic process (GO:0016117);; Molecular Function: geranylgeranyl-diphosphate geranylgeranyltransferase activity (GO:0016767);; Molecular Function: phytoene synthase activity (GO:004…	K02291|5.17e-302|ath:AT5G17230|K02291 15-cis-phytoene synthase [EC:2.5.1.32] | (RefSeq) PSY; PHYTOENE SYNTHASE	Carotenoid biosynthesis (ko00906)	[I]	Lipid transport and metabolism	Squalene/phytoene synthase	Phytoene synthase, chloroplastic OS=Arabidopsis thaliana OX=3702 GN=PSY1 PE=1 SV=2	I	Lipid transport and metabolism	PHYTOENE SYNTHASE [Arabidopsis thaliana]
AT4G14210	AtPDS3	52.218	45.7633	44.4819	49.2731	50.838	48.167	52.8886	59.1306	57.7829	[R]	General function prediction only	Biological Process: carotenoid biosynthetic process (GO:0016117);; Molecular Function: phytoene dehydrogenase activity (GO:0016166);;	K02293|0.0|ath:AT4G14210|K02293 15-cis-phytoene desaturase [EC:1.3.5.5] | (RefSeq) PDS3; phytoene desaturase 3	Carotenoid biosynthesis (ko00906)	[Q]	Secondary metabolites biosynthesis, transport and catabolism	Flavin containing amine oxidoreductase	15-cis-phytoene desaturase, chloroplastic/chromoplastic OS=Arabidopsis thaliana OX=3702 GN=PDS PE=1 SV=1	Q	Secondary metabolites biosynthesis, transport and catabolism	phytoene desaturase 3 [Arabidopsis thaliana]
AT1G10830	AtZ-ISO	14.8611	12.6646	11.8157	13.1292	14.4822	14.1628	14.2359	15.3742	16.3274	[S]	Function unknown	Cellular Component: integral component of membrane (GO:0016021);;	K15744|1.96e-177|ath:AT1G10830|K15744 zeta-carotene isomerase [EC:5.2.1.12] | (RefSeq) Z-ISO; 15-cis-zeta-carotene isomerase	Carotenoid biosynthesis (ko00906)	--	--	NnrU protein	15-cis-zeta-carotene isomerase, chloroplastic OS=Arabidopsis thaliana OX=3702 GN=Z-ISO PE=1 SV=1	S	Function unknown	15-cis-zeta-carotene isomerase [Arabidopsis thaliana]
AT3G04870	AtZDS	36.5818	37.3068	37.4586	37.4899	36.6163	36.1634	36.6311	34.4171	39.3519	[R]	General function prediction only	Cellular Component: chloroplast (GO:0009507);; Cellular Component: chromoplast (GO:0009509);; Biological Process: carotenoid biosynthetic process (GO:0016117);; Molecular Function: carotene 7,8-desaturase activity (GO:0016719);; Molecular Function: 9,9'-dicis-carotene:quinone oxidoreductase activity (GO:0052886);; Molecular Function: 7,9,9'-tricis-neurosporene:quinone oxidoreductase activity (GO:…	K00514|0.0|ath:AT3G04870|K00514 zeta-carotene desaturase [EC:1.3.5.6] | (RefSeq) ZDS; zeta-carotene desaturase	Carotenoid biosynthesis (ko00906)	[Q]	Secondary metabolites biosynthesis, transport and catabolism	Flavin containing amine oxidoreductase	Zeta-carotene desaturase, chloroplastic/chromoplastic OS=Arabidopsis thaliana OX=3702 GN=ZDS1 PE=1 SV=3	Q	Secondary metabolites biosynthesis, transport and catabolism	zeta-carotene desaturase [Arabidopsis thaliana]
AT5G57030	AtLCYE	12.4774	5.14367	6.21866	8.82941	9.46984	9.12684	8.75373	12.4758	11.0158	[C]	Energy production and conversion	Cellular Component: integral component of membrane (GO:0016021);; Biological Process: carotenoid biosynthetic process (GO:0016117);; Molecular Function: oxidoreductase activity, acting on paired donors, with incorporation or reduction of molecular oxygen (GO:0016705);;	K06444|0.0|ath:AT5G57030|K06444 lycopene epsilon-cyclase [EC:5.5.1.18] | (RefSeq) LUT2; Lycopene beta/epsilon cyclase protein	Carotenoid biosynthesis (ko00906)	--	--	Lycopene cyclase protein	Lycopene epsilon cyclase, chloroplastic OS=Arabidopsis thaliana OX=3702 GN=LUT2 PE=1 SV=2	S	Function unknown	Lycopene beta/epsilon cyclase protein [Arabidopsis thaliana]
AT3G10230	AtLCYB	25.4451	21.2802	20.0766	19.471	23.4863	23.3046	22.226	27.0889	27.9361	[C]	Energy production and conversion	Biological Process: carotenoid biosynthetic process (GO:0016117);; Molecular Function: oxidoreductase activity, acting on paired donors, with incorporation or reduction of molecular oxygen (GO:0016705);;	K06443|0.0|ath:AT3G10230|K06443 lycopene beta-cyclase [EC:5.5.1.19] | (RefSeq) LYC; lycopene cyclase	Carotenoid biosynthesis (ko00906)	--	--	Lycopene cyclase protein	Lycopene beta cyclase, chloroplastic OS=Arabidopsis thaliana OX=3702 GN=LCY1 PE=1 SV=1	S	Function unknown	lycopene cyclase [Arabidopsis thaliana]
AT4G25700	AtBCH1	37.6292	57.9779	44.8353	45.8206	47.9399	41.6274	49.0709	42.7965	47.6681	--	--	Cellular Component: integral component of membrane (GO:0016021);;	K15746|9.28e-151|ath:AT4G25700|K15746 beta-carotene 3-hydroxylase [EC:1.14.15.24] | (RefSeq) BETA-OHASE_1; beta-hydroxylase 1	Carotenoid biosynthesis (ko00906)	--	--	--	Beta-carotene 3-hydroxylase 1, chloroplastic OS=Arabidopsis thaliana OX=3702 GN=BETA-OHASE 1 PE=1 SV=1	S	Function unknown	beta-hydroxylase 1 [Arabidopsis thaliana]
AT5G52570	AtBCH2	0.498407	1.63821	0.89998	0.439199	0.426334	1.00603	0.505667	0.774954	0.506667	[I]	Lipid transport and metabolism	Molecular Function: iron ion binding (GO:0005506);; Biological Process: lipid biosynthetic process (GO:0008610);; Cellular Component: integral component of membrane (GO:0016021);; Molecular Function: oxidoreductase activity (GO:0016491);;	K15746|1.67e-186|ath:AT5G52570|K15746 beta-carotene 3-hydroxylase [EC:1.14.15.24] | (RefSeq) BETA-OHASE_2; beta-carotene hydroxylase 2	Carotenoid biosynthesis (ko00906)	--	--	Fatty acid hydroxylase superfamily	Beta-carotene 3-hydroxylase 2, chloroplastic OS=Arabidopsis thaliana OX=3702 GN=BETA-OHASE 2 PE=2 SV=1	S	Function unknown	beta-carotene hydroxylase 2 [Arabidopsis thaliana]
AT1G06820	AtCRTISO	13.6504	9.38227	11.123	10.57	10.4374	9.27793	9.64479	9.56856	10.1743	[Q]	Secondary metabolites biosynthesis, transport and catabolism	Biological Process: carotenoid biosynthetic process (GO:0016117);; Molecular Function: oxidoreductase activity (GO:0016491);; Molecular Function: carotenoid isomerase activity (GO:0046608);;	K09835|0.0|ath:AT1G06820|K09835 prolycopene isomerase [EC:5.2.1.13] | (RefSeq) CRTISO; carotenoid isomerase	Carotenoid biosynthesis (ko00906)	[H]	Coenzyme transport and metabolism	Flavin containing amine oxidoreductase	Prolycopene isomerase, chloroplastic OS=Arabidopsis thaliana OX=3702 GN=CRTISO PE=1 SV=2	H	Coenzyme transport and metabolism	carotenoid isomerase [Arabidopsis thaliana]
AT3G53130	AtCYP97C1	6.68507	3.51892	3.78913	4.63109	4.29622	4.72064	6.05213	5.66289	4.83389	[QV]	Secondary metabolites biosynthesis, transport and catabolism;; Defense mechanisms	Molecular Function: iron ion binding (GO:0005506);; Molecular Function: oxidoreductase activity, acting on paired donors, with incorporation or reduction of molecular oxygen (GO:0016705);; Molecular Function: heme binding (GO:0020037);;	K09837|0.0|ath:AT3G53130|K09837 carotenoid epsilon hydroxylase [EC:1.14.14.158] | (RefSeq) LUT1; Cytochrome P450 superfamily protein	Carotenoid biosynthesis (ko00906)	[QI]	Secondary metabolites biosynthesis, transport and catabolism;; Lipid transport and metabolism	Cytochrome P450	Carotene epsilon-monooxygenase, chloroplastic OS=Arabidopsis thaliana OX=3702 GN=CYP97C1 PE=1 SV=1	Q	Secondary metabolites biosynthesis, transport and catabolism	Cytochrome P450 superfamily protein [Arabidopsis thaliana]
AT1G31800	AtCYP97A3	27.9738	17.6467	17.6428	22.8389	24.1121	21.1619	24.7515	29.1068	27.3147	[QV]	Secondary metabolites biosynthesis, transport and catabolism;; Defense mechanisms	Molecular Function: monooxygenase activity (GO:0004497);; Molecular Function: iron ion binding (GO:0005506);; Molecular Function: oxidoreductase activity, acting on paired donors, with incorporation or reduction of molecular oxygen (GO:0016705);; Molecular Function: heme binding (GO:0020037);;	K15747|0.0|ath:AT1G31800|K15747 beta-ring hydroxylase [EC:1.14.-.-] | (RefSeq) CYP97A3; cytochrome P450, family 97, subfamily A, polypeptide 3	Carotenoid biosynthesis (ko00906)	[QI]	Secondary metabolites biosynthesis, transport and catabolism;; Lipid transport and metabolism	Cytochrome P450	Protein LUTEIN DEFICIENT 5, chloroplastic OS=Arabidopsis thaliana OX=3702 GN=CYP97A3 PE=1 SV=1	Q	Secondary metabolites biosynthesis, transport and catabolism	cytochrome P450, family 97, subfamily A, polypeptide 3 [Arabidopsis thaliana]
AT3G63520	AtCCD1	119.284	123.204	123.089	129.831	128.949	113.198	120.684	121.031	134.926	[Q]	Secondary metabolites biosynthesis, transport and catabolism	Molecular Function: oxidoreductase activity, acting on single donors with incorporation of molecular oxygen, incorporation of two atoms of oxygen (GO:0016702);; Molecular Function: metal ion binding (GO:0046872);;	K00465|0.0|ath:AT3G63520|K00465 carotenoid 9,10(9',10')-cleavage dioxygenase 1 [EC:1.13.11.-] | (RefSeq) CCD1; carotenoid cleavage dioxygenase 1	--	[Q]	Secondary metabolites biosynthesis, transport and catabolism	Retinal pigment epithelial membrane protein	Carotenoid 9,10(9',10')-cleavage dioxygenase 1 OS=Arabidopsis thaliana OX=3702 GN=CCD1 PE=1 SV=2	Q	Secondary metabolites biosynthesis, transport and catabolism	carotenoid cleavage dioxygenase 1 [Arabidopsis thaliana]
AT2G44990	AtCCD7	0	0.076242	0	0.081915	0	0.022958	0.052904	0	0.02538	[Q]	Secondary metabolites biosynthesis, transport and catabolism	Molecular Function: oxidoreductase activity, acting on single donors with incorporation of molecular oxygen, incorporation of two atoms of oxygen (GO:0016702);; Molecular Function: metal ion binding (GO:0046872);;	K17912|0.0|ath:AT2G44990|K17912 9-cis-beta-carotene 9',10'-cleaving dioxygenase [EC:1.13.11.68] | (RefSeq) CCD7; carotenoid cleavage dioxygenase 7	Carotenoid biosynthesis (ko00906)	[Q]	Secondary metabolites biosynthesis, transport and catabolism	Retinal pigment epithelial membrane protein	Carotenoid cleavage dioxygenase 7, chloroplastic OS=Arabidopsis thaliana OX=3702 GN=CCD7 PE=1 SV=1	Q	Secondary metabolites biosynthesis, transport and catabolism	carotenoid cleavage dioxygenase 7 [Arabidopsis thaliana]
AT4G32810	AtCCD8	2.83051	1.77192	1.88952	2.92599	3.21127	2.74614	2.37008	2.4042	3.14871	[Q]	Secondary metabolites biosynthesis, transport and catabolism	Molecular Function: oxidoreductase activity, acting on single donors with incorporation of molecular oxygen, incorporation of two atoms of oxygen (GO:0016702);; Molecular Function: metal ion binding (GO:0046872);;	K17913|0.0|ath:AT4G32810|K17913 carlactone synthase / all-trans-10'-apo-beta-carotenal 13,14-cleaving dioxygenase [EC:1.13.11.69 1.13.11.70] | (RefSeq) CCD8; carotenoid cleavage dioxygenase 8	Carotenoid biosynthesis (ko00906)	[Q]	Secondary metabolites biosynthesis, transport and catabolism	Retinal pigment epithelial membrane protein	Carotenoid cleavage dioxygenase 8, chloroplastic OS=Arabidopsis thaliana OX=3702 GN=CCD8 PE=1 SV=1	Q	Secondary metabolites biosynthesis, transport and catabolism	carotenoid cleavage dioxygenase 8 [Arabidopsis thaliana]
AT5G67030	AtZEP/ABA1	32.5207	34.5427	30.7436	27.5041	29.1964	24.8582	24.7981	33.99	34.1453	[HC]	Coenzyme transport and metabolism;; Energy production and conversion	Cellular Component: chloroplast (GO:0009507);; Molecular Function: zeaxanthin epoxidase [overall] activity (GO:0009540);; Biological Process: abscisic acid biosynthetic process (GO:0009688);; Cellular Component: membrane (GO:0016020);; Molecular Function: FAD binding (GO:0071949);;	K09838|0.0|ath:AT5G67030|K09838 zeaxanthin epoxidase [EC:1.14.15.21] | (RefSeq) ABA1; zeaxanthin epoxidase (ZEP) (ABA1)	Carotenoid biosynthesis (ko00906)	[CR]	Energy production and conversion;; General function prediction only	FAD binding domain	Zeaxanthin epoxidase, chloroplastic OS=Arabidopsis thaliana OX=3702 GN=ZEP PE=1 SV=1	C	Energy production and conversion	zeaxanthin epoxidase (ZEP) (ABA1) [Arabidopsis thaliana]
AT4G19170	AtNCED4/CCD4	34.9269	28.3	27.2967	8.22747	11.0733	10.7112	10.4017	11.1042	12.7802	[Q]	Secondary metabolites biosynthesis, transport and catabolism	Molecular Function: oxidoreductase activity, acting on single donors with incorporation of molecular oxygen, incorporation of two atoms of oxygen (GO:0016702);; Molecular Function: metal ion binding (GO:0046872);;	K09840|0.0|ath:AT4G19170|K09840 9-cis-epoxycarotenoid dioxygenase [EC:1.13.11.51] | (RefSeq) NCED4; nine-cis-epoxycarotenoid dioxygenase 4	Carotenoid biosynthesis (ko00906)	[Q]	Secondary metabolites biosynthesis, transport and catabolism	Retinal pigment epithelial membrane protein	Probable carotenoid cleavage dioxygenase 4, chloroplastic OS=Arabidopsis thaliana OX=3702 GN=CCD4 PE=1 SV=1	Q	Secondary metabolites biosynthesis, transport and catabolism	nine-cis-epoxycarotenoid dioxygenase 4 [Arabidopsis thaliana]
AT1G08550	AtVDE	16.7107	9.49381	12.3842	11.6872	12.5104	11.6865	12.4018	16.5891	15.1674	--	--	Cellular Component: chloroplast (GO:0009507);; Molecular Function: violaxanthin de-epoxidase activity (GO:0046422);;	K09839|0.0|ath:AT1G08550|K09839 violaxanthin de-epoxidase [EC:1.23.5.1] | (RefSeq) NPQ1; non-photochemical quenching 1	Carotenoid biosynthesis (ko00906)	--	--	VDE lipocalin domain	Violaxanthin de-epoxidase, chloroplastic OS=Arabidopsis thaliana OX=3702 GN=VDE1 PE=1 SV=1	S	Function unknown	non-photochemical quenching 1 [Arabidopsis thaliana]
AT1G30100	AtNCED5	0.300316	0.048067	0	0.167919	0.049327	0.126366	0.148844	0.114647	0.14647	[Q]	Secondary metabolites biosynthesis, transport and catabolism	Molecular Function: oxidoreductase activity, acting on single donors with incorporation of molecular oxygen, incorporation of two atoms of oxygen (GO:0016702);; Molecular Function: metal ion binding (GO:0046872);;	K09840|0.0|ath:AT1G30100|K09840 9-cis-epoxycarotenoid dioxygenase [EC:1.13.11.51] | (RefSeq) NCED5; nine-cis-epoxycarotenoid dioxygenase 5	Carotenoid biosynthesis (ko00906)	[Q]	Secondary metabolites biosynthesis, transport and catabolism	Retinal pigment epithelial membrane protein	Probable 9-cis-epoxycarotenoid dioxygenase NCED5, chloroplastic OS=Arabidopsis thaliana OX=3702 GN=NCED5 PE=1 SV=1	Q	Secondary metabolites biosynthesis, transport and catabolism	nine-cis-epoxycarotenoid dioxygenase 5 [Arabidopsis thaliana]
AT4G18350	AtNCED2	0.257987	0.760149	1.06213	0.727938	0.398002	0.629764	0.53672	0.465267	0.27093	[Q]	Secondary metabolites biosynthesis, transport and catabolism	Molecular Function: oxidoreductase activity, acting on single donors with incorporation of molecular oxygen, incorporation of two atoms of oxygen (GO:0016702);; Molecular Function: metal ion binding (GO:0046872);;	K09840|0.0|ath:AT4G18350|K09840 9-cis-epoxycarotenoid dioxygenase [EC:1.13.11.51] | (RefSeq) NCED2; nine-cis-epoxycarotenoid dioxygenase 2	Carotenoid biosynthesis (ko00906)	[Q]	Secondary metabolites biosynthesis, transport and catabolism	Retinal pigment epithelial membrane protein	9-cis-epoxycarotenoid dioxygenase NCED2, chloroplastic OS=Arabidopsis thaliana OX=3702 GN=NCED2 PE=2 SV=1	Q	Secondary metabolites biosynthesis, transport and catabolism	nine-cis-epoxycarotenoid dioxygenase 2 [Arabidopsis thaliana]
AT3G14440	AtNCED3	0.313473	1.16315	0.889091	0.727136	0.682932	0.989612	0.668297	0.506089	1.3457	[Q]	Secondary metabolites biosynthesis, transport and catabolism	Molecular Function: oxidoreductase activity, acting on single donors with incorporation of molecular oxygen, incorporation of two atoms of oxygen (GO:0016702);; Molecular Function: metal ion binding (GO:0046872);;	K09840|0.0|ath:AT3G14440|K09840 9-cis-epoxycarotenoid dioxygenase [EC:1.13.11.51] | (RefSeq) NCED3; nine-cis-epoxycarotenoid dioxygenase 3	Carotenoid biosynthesis (ko00906)	[Q]	Secondary metabolites biosynthesis, transport and catabolism	Retinal pigment epithelial membrane protein	9-cis-epoxycarotenoid dioxygenase NCED3, chloroplastic OS=Arabidopsis thaliana OX=3702 GN=NCED3 PE=1 SV=1	Q	Secondary metabolites biosynthesis, transport and catabolism	nine-cis-epoxycarotenoid dioxygenase 3 [Arabidopsis thaliana]
AT1G78390	AtNCED9	20.7595	14.1585	15.0567	14.613	14.3055	20.3835	14.0044	17.9141	14.9896	[Q]	Secondary metabolites biosynthesis, transport and catabolism	Molecular Function: oxidoreductase activity, acting on single donors with incorporation of molecular oxygen, incorporation of two atoms of oxygen (GO:0016702);; Molecular Function: metal ion binding (GO:0046872);;	K09840|0.0|ath:AT1G78390|K09840 9-cis-epoxycarotenoid dioxygenase [EC:1.13.11.51] | (RefSeq) NCED9; nine-cis-epoxycarotenoid dioxygenase 9	Carotenoid biosynthesis (ko00906)	[Q]	Secondary metabolites biosynthesis, transport and catabolism	Retinal pigment epithelial membrane protein	9-cis-epoxycarotenoid dioxygenase NCED9, chloroplastic OS=Arabidopsis thaliana OX=3702 GN=NCED9 PE=2 SV=1	Q	Secondary metabolites biosynthesis, transport and catabolism	nine-cis-epoxycarotenoid dioxygenase 9 [Arabidopsis thaliana]
AT3G24220	AtNCED6	19.5948	35.6909	33.5192	28.1568	32.4206	21.6973	29.6635	23.874	30.9468	[Q]	Secondary metabolites biosynthesis, transport and catabolism	Molecular Function: oxidoreductase activity, acting on single donors with incorporation of molecular oxygen, incorporation of two atoms of oxygen (GO:0016702);; Molecular Function: metal ion binding (GO:0046872);;	K09840|0.0|ath:AT3G24220|K09840 9-cis-epoxycarotenoid dioxygenase [EC:1.13.11.51] | (RefSeq) NCED6; nine-cis-epoxycarotenoid dioxygenase 6	Carotenoid biosynthesis (ko00906)	[Q]	Secondary metabolites biosynthesis, transport and catabolism	Retinal pigment epithelial membrane protein	9-cis-epoxycarotenoid dioxygenase NCED6, chloroplastic OS=Arabidopsis thaliana OX=3702 GN=NCED6 PE=2 SV=1	Q	Secondary metabolites biosynthesis, transport and catabolism	nine-cis-epoxycarotenoid dioxygenase 6 [Arabidopsis thaliana]
AT1G52340	AtABA2	17.0076	15.8032	18.0166	18.8507	20.1235	19.0104	19.7523	22.3084	20.1165	[IQR]	Lipid transport and metabolism;; Secondary metabolites biosynthesis, transport and catabolism;; General function prediction only	Biological Process: response to acid chemical (GO:0001101);; Molecular Function: molecular_function (GO:0003674);; Molecular Function: catalytic activity (GO:0003824);; Molecular Function: alcohol dehydrogenase (NAD) activity (GO:0004022);; Cellular Component: cellular_component (GO:0005575);; Cellular Component: intracellular (GO:0005622);; Cellular Component: cell (GO:0005623);; Cellular Compon…	K09841|1.25e-204|ath:AT1G52340|K09841 xanthoxin dehydrogenase [EC:1.1.1.288] | (RefSeq) ABA2; NAD(P)-binding Rossmann-fold superfamily protein	Carotenoid biosynthesis (ko00906)	[R]	General function prediction only	Enoyl-(Acyl carrier protein) reductase	Xanthoxin dehydrogenase OS=Arabidopsis thaliana OX=3702 GN=ABA2 PE=1 SV=1	Q	Secondary metabolites biosynthesis, transport and catabolism	NAD(P)-binding Rossmann-fold superfamily protein [Arabidopsis thaliana]
AT2G27150	AtAAO3	11.5949	12.7127	12.1409	11.1262	9.22577	10.045	9.76344	6.89049	7.54946	[F]	Nucleotide transport and metabolism	Molecular Function: iron ion binding (GO:0005506);; Molecular Function: electron carrier activity (GO:0009055);; Molecular Function: 2 iron, 2 sulfur cluster binding (GO:0051537);; Molecular Function: FAD binding (GO:0071949);;	K09842|0.0|ath:AT2G27150|K09842 abscisic-aldehyde oxidase [EC:1.2.3.14] | (RefSeq) AAO3; abscisic aldehyde oxidase 3	Carotenoid biosynthesis (ko00906)	[F]	Nucleotide transport and metabolism	Molybdopterin-binding domain of aldehyde dehydrogenase	Abscisic-aldehyde oxidase OS=Arabidopsis thaliana OX=3702 GN=AAO3 PE=1 SV=1	F	Nucleotide transport and metabolism	abscisic aldehyde oxidase 3 [Arabidopsis thaliana]
AT1G16540	AtABA3	15.9006	18.4367	16.981	14.8138	13.4204	14.1966	13.693	11.6736	12.0533	[E]	Amino acid transport and metabolism	Biological Process: Mo-molybdopterin cofactor biosynthetic process (GO:0006777);; Molecular Function: Mo-molybdopterin cofactor sulfurase activity (GO:0008265);; Molecular Function: lyase activity (GO:0016829);; Molecular Function: molybdenum ion binding (GO:0030151);; Molecular Function: pyridoxal phosphate binding (GO:0030170);; Molecular Function: molybdenum cofactor sulfurtransferase activity…	K15631|0.0|ath:AT1G16540|K15631 molybdenum cofactor sulfurtransferase [EC:2.8.1.9] | (RefSeq) ABA3; molybdenum cofactor sulfurase (LOS5) (ABA3)	Folate biosynthesis (ko00790)	[H]	Coenzyme transport and metabolism	Aminotransferase class-V	Molybdenum cofactor sulfurase OS=Arabidopsis thaliana OX=3702 GN=ABA3 PE=1 SV=1	H	Coenzyme transport and metabolism	molybdenum cofactor sulfurase (LOS5) (ABA3) [Arabidopsis thaliana]
AT1G67080	AtABA4	16.6402	14.7383	13.56	13.7592	16.3132	14.2384	17.1356	18.9477	17.6712	--	--	Cellular Component: integral component of membrane (GO:0016021);;	--	--	--	--	Domain of unknown function (DUF4281)	Protein ABA DEFICIENT 4, chloroplastic OS=Arabidopsis thaliana OX=3702 GN=ABA4 PE=2 SV=1	S	Function unknown	abscisic acid (aba)-deficient 4 [Arabidopsis thaliana]
AT3G24650	AtABI3	38.6859	60.8561	53.8887	51.698	44.8173	44.2621	43.5841	28.6779	32.1548	--	--	Molecular Function: DNA binding (GO:0003677);; Cellular Component: nucleus (GO:0005634);;	K01653|1.50e-48|rcu:8262764|K01653 acetolactate synthase I/III small subunit [EC:2.2.1.6] | (RefSeq) B3 domain-containing transcription factor ABI3	Valine, leucine and isoleucine biosynthesis (ko00290);; Butanoate metabolism (ko00650);; C5-Branched dibasic acid metabolism (ko00660);; Pantothenate and CoA biosynthesis (ko00770);; 2-Oxocarboxylic acid metabolism (ko01210);; Biosynthesis of amino acids (ko01230)	--	--	B3 DNA binding domain	B3 domain-containing transcription factor ABI3 OS=Arabidopsis thaliana OX=3702 GN=ABI3 PE=1 SV=1	K	Transcription	AP2/B3-like transcriptional factor family protein [Arabidopsis thaliana]
AT2G40220	AtABI4	5.44636	7.21188	4.85754	8.2054	7.24668	6.6927	6.8361	5.06086	4.62908	--	--	Molecular Function: DNA binding (GO:0003677);; Molecular Function: transcription factor activity, sequence-specific DNA binding (GO:0003700);; Cellular Component: nucleus (GO:0005634);; Biological Process: abscisic acid-activated signaling pathway (GO:0009738);;	K09286|1.18e-187|ath:AT2G40220|K09286 EREBP-like factor | (RefSeq) ABI4; Integrase-type DNA-binding superfamily protein	--	--	--	AP2 domain	Ethylene-responsive transcription factor ABI4 OS=Arabidopsis thaliana OX=3702 GN=ABI4 PE=1 SV=2	K	Transcription	Integrase-type DNA-binding superfamily protein [Arabidopsis thaliana]
AT2G36270	AtABI5	4.45924	6.03708	7.36992	5.7793	3.86839	4.27106	5.12919	5.56694	5.43562	--	--	Molecular Function: transcription factor activity, sequence-specific DNA binding (GO:0003700);; Cellular Component: nucleus (GO:0005634);; Biological Process: response to cold (GO:0009409);; Biological Process: response to water deprivation (GO:0009414);; Biological Process: response to salt stress (GO:0009651);; Biological Process: abscisic acid-activated signaling pathway (GO:0009738);; Biologi…	K14432|2.20e-236|ath:AT2G36270|K14432 ABA responsive element binding factor | (RefSeq) ABI5; Basic-leucine zipper (bZIP) transcription factor family protein	Plant hormone signal transduction (ko04075)	--	--	bZIP transcription factor	Protein ABSCISIC ACID-INSENSITIVE 5 OS=Arabidopsis thaliana OX=3702 GN=ABI5 PE=1 SV=1	K	Transcription	Basic-leucine zipper (bZIP) transcription factor family protein [Arabidopsis thaliana]
AT5G52310	AtRD29A	5.24301	2.57104	2.34358	2.05558	2.55269	2.22255	3.0282	4.30296	4.33973	--	--	Biological Process: response to abscisic acid (GO:0009737);;	--	--	--	--	--	Low-temperature-induced 78 kDa protein OS=Arabidopsis thaliana OX=3702 GN=RD29A PE=1 SV=2	S	Function unknown	low-temperature-responsive protein 78 (LTI78) / desiccation-responsive protein 29A (RD29A) [Arabidopsis thaliana]
AT5G52300	AtRD29B	1.40538	12.0002	11.9135	3.27851	2.51341	2.46815	2.46603	1.87388	1.79141	--	--	Biological Process: response to abscisic acid (GO:0009737);;	--	--	--	--	CAP160 repeat	Low-temperature-induced 65 kDa protein OS=Arabidopsis thaliana OX=3702 GN=LTI65 PE=2 SV=2	S	Function unknown	CAP160 protein [Arabidopsis thaliana]
