# Supplementary material for: SiLRL1, a bHLH transcription factor from foxtail millet, promotes carotenoid accumulation and improves drought tolerance
Source: BMC Plant Biol. 2025 Dec 6;26:62. doi: 10.1186/s12870-025-07825-8 (PMC12797406; doi:10.1186/s12870-025-07825-8)
Supplement: Supplementary file 14 — Supplementary Material 14. Table S12: Table of the correspondence between gene IDs and names for ABA- and drought-responsive genes. [file 12870_2025_7825_MOESM14_ESM.xlsx]

## Sheet: Sheet1
Supplemental Table S12. Table of the correspondence between gene IDs and names for ABA- and drought-responsive genes
AT3G19290	AtABF4
AT5G13200	AtGER5
AT4G21440	AtMYB102
AT1G07430	AtHAI2
AT1G03150	AtNAT
AT1G66230	AtMYB20
AT2G43120	AtPRN2
AT4G33950	AtSNRK2.6
AT3G15730	AtPLD
AT5G03170	AtFLA11
AT4G27410	AtRD26
AT1G45249	AtABF2
AT5G67300	AtMYB44
AT5G62470	AtMYB96
AT5G52300	AtRD29B
AT2G39800	AtP5CS1
AT3G14440	AtNCED3
AT4G26080	AtABI1
AT5G57050	AtABI2
AT5G52310	AtRD29A
AT2G05520	AtGRP-3
AT2G05380	AtGRP3S
AT5G40010	AtAATP1
AT1G01470	AtLEA14
AT5G26340	AtSTP13
AT1G61660	AtbHLH112
AT3G15210	AtERF4
AT1G49340	AtPI4K
AT2G47180	AtGolS1
AT2G17840	AtERD7
AT1G72770	AtHAB1
AT5G43650	AtBHLH92
AT5G65700	AtBAM1
AT5G50720	AtHVA22E
AT1G78390	AtNCED9
AT5G66400	AtDI8
AT5G57800	AtWAX2
AT2G44060	AtLEA26
